# Supplementary material for: 2-((E)-{2-[(1E)-(2,4-Dihydroxy­benzyl­idene)amino]phen­yl}iminiometh­yl)-5-hydroxy­phenolate methanol solvate
Source: Acta Crystallogr Sect E Struct Rep Online. 2008 Jun 13;64(Pt 7):o1246–7. doi: 10.1107/S1600536808014487 (PMC2961737; doi:10.1107/S1600536808014487)
Supplement: Supplementary file 1 [file e-64-o1246-sup1.cif]

##############################################################################
###                                                                        ###
###        Electronic paper (Acta Crystallographica Section E)             ###
###                                                                        ###
##############################################################################
#                                                                            #
# This CIF contains the data in a paper accepted for publication in Acta     #
# Crystallographica Section E. It conforms to the requirements of Notes      #
# for Authors for Section E, and has been peer reviewed under the auspices   #
# of the IUCr Commission on Journals.                                        #
#                                                                            #
# Full details of the Crystallographic Information File format               #
# are given in the paper "The Crystallographic Information File (CIF):       #
# a New Standard Archive File for Crystallography" by S. R. Hall, F. H.      #
# Allen and I. D. Brown [Acta Cryst. (1991), A47, 655-685].                  #
#                                                                            #
# The current version of the core CIF dictionary is obtainable from          #
# ftp://ftp.iucr.org/pub/cif_core.dic. The current version number is 2.4.    #
#                                                                            #
# Software is freely available for graphical display of the structure(s) in  #
# this CIF.  For information consult the CIF home page http://www.iucr.org/  #
# cif/home.html                                                              #
#                                                                            #
# This file may be used for bona fide research purposes within the           #
# scientific community so long as proper attribution is given to the journal # 
# article from which it was obtained.                                        #
#                                                                            #
##############################################################################
                                             
data_global
_audit_creation_method     'form.cif (version 2.0)'
_journal_data_validation_number     ?
_journal_date_recd_electronic     2008-05-11
_journal_date_accepted     2008-05-14
_journal_name_full     'Acta Crystallographica, Section E'
_journal_year     2008
_journal_volume     64
_journal_issue      7
_journal_page_first     o1246
_journal_page_last     o1247
_journal_paper_category     QO
_journal_coeditor_code     SJ2499
_publ_contact_author_name     'Prof. Fun Hoong Kun'
_publ_contact_author_address
;
      X-ray Crystallography Unit
      School of Physics
      Universiti Sains Malaysia
      11800 USM, Penang
      MALAYSIA
;
_publ_contact_author_email     hkfun@usm.my
_publ_contact_author_fax     '6 04 6579150'
_publ_contact_author_phone     '6 04 6577888  Ext. 3690'
_publ_section_title
;\
2-{(<i>E</i>)-({2-[(1<i>E</i>)-(2,4-Dihydroxybenzylidene)amino]phenyl}\
iminiomethyl)-5-hydroxyphenolate methanol solvate
;
loop_
    _publ_author_name
    _publ_author_footnote
    _publ_author_address
    'Naser Eltaher Eltayeb'
;
      On study leave from International University of Africa, Sudan.
      E-mail: nasertaha90@hotmail.com.
;
;     School of Chemical Science
      Universiti Sains Malaysia
      11800 USM, Penang
      Malaysia
;
    'Siang Guan Teoh' ?
;     School of Chemical Science
      Universiti Sains Malaysia
      11800 USM, Penang
      Malaysia
;
    'Suchada Chantrapromma'
;
      Additional correspondence author, e-mail: suchada.c@psu.ac.th.
;
;     Department of Chemistry
      Faculty of Science
      Prince of Songkla University
      Hat-Yai, Songkhla 90112
      Thailand
;
    'Hoong-Kun Fun' ?
;     X-ray Crystallography Unit
      School of Physics
      Universiti Sains Malaysia
      11800 USM, Penang
      Malaysia
;
    'Rohana Adnan' ?
;     School of Chemical Science
      Universiti Sains Malaysia
      11800 USM, Penang
      Malaysia
;
data_I
_audit_creation_method     SHELXL-97
_chemical_name_systematic
;
2-{(<i>E</i>)-({2-[(1<i>E</i>)-(2,4-
Dihydroxybenzylidene)amino]phenyl}iminiomethyl)-5-hydroxyphenolate
methanol solvate
;
_chemical_name_common
;
;
_chemical_formula_moiety     'C20 H16 N2 O4, C H4 O'
_chemical_formula_sum     'C21 H20 N2 O5'
_chemical_formula_iupac     'C20 H16 N2 O4, C H4 O'
_chemical_formula_weight     380.39
_chemical_melting_point     ?
_symmetry_cell_setting     Triclinic
_symmetry_space_group_name_H-M     'P -1'
_symmetry_space_group_name_Hall     '-P 1'
loop_
    _symmetry_equiv_pos_as_xyz
    'x, y, z'
    '-x, -y, -z'
_cell_length_a     8.3672(2)
_cell_length_b     11.0813(2)
_cell_length_c     20.3217(3)
_cell_angle_alpha     89.3130(10)
_cell_angle_beta     80.3090(10)
_cell_angle_gamma     79.6410(10)
_cell_volume     1826.73(6)
_cell_formula_units_Z     4
_cell_measurement_reflns_used     10651
_cell_measurement_theta_min     1.02
_cell_measurement_theta_max     30.00
_cell_measurement_temperature     100.00(10)
_exptl_crystal_description     Block
_exptl_crystal_colour     Yellow
_exptl_crystal_size_max     0.50
_exptl_crystal_size_mid     0.34
_exptl_crystal_size_min     0.17
_exptl_crystal_density_diffrn     1.383
_exptl_crystal_density_meas     ?
_exptl_crystal_density_method     'not measured'
_exptl_crystal_F_000     800
_exptl_absorpt_coefficient_mu     0.100
_exptl_absorpt_correction_type     multi-scan
_exptl_absorpt_process_details     '(SADABS; Bruker, 2005)'
_exptl_absorpt_correction_T_min     0.9516
_exptl_absorpt_correction_T_max     0.9835
_exptl_special_details
;
The low-temperature data was collected with the Oxford Cyrosystem Cobra
low-temperature attachment.
;
_diffrn_ambient_temperature     100.00(10)
_diffrn_radiation_type     MoK\a
_diffrn_radiation_wavelength     0.71073
_diffrn_radiation_source     'fine-focus sealed tube'
_diffrn_radiation_monochromator     graphite
_diffrn_measurement_device_type
;
Bruker SMART APEX2 CCD area-detector
;
_diffrn_measurement_method     \w
_diffrn_detector_area_resol_mean     8.33
_diffrn_reflns_number     42593
_diffrn_reflns_av_R_equivalents     0.0337
_diffrn_reflns_av_sigmaI/netI     0.0402
_diffrn_reflns_theta_min     1.02
_diffrn_reflns_theta_max     30.00
_diffrn_reflns_theta_full     30.00
_diffrn_measured_fraction_theta_max     0.998
_diffrn_measured_fraction_theta_full     0.998
_diffrn_reflns_limit_h_min     -11
_diffrn_reflns_limit_h_max     10
_diffrn_reflns_limit_k_min     -15
_diffrn_reflns_limit_k_max     15
_diffrn_reflns_limit_l_min     -28
_diffrn_reflns_limit_l_max     28
_diffrn_standards_number     0
_diffrn_standards_interval_count     ?
_diffrn_standards_interval_time     ?
_diffrn_standards_decay_%     ?
_refine_special_details
;
 Refinement of F^2^ against ALL reflections.  The weighted R-factor wR and
 goodness of fit S are based on F^2^, conventional R-factors R are based
 on F, with F set to zero for negative F^2^. The threshold expression of
 F^2^ > 2sigma(F^2^) is used only for calculating R-factors(gt) etc. and is
 not relevant to the choice of reflections for refinement.  R-factors based
 on F^2^ are statistically about twice as large as those based on F, and R-
 factors based on ALL data will be even larger.
;
_reflns_number_total     10651
_reflns_number_gt     7203
_reflns_threshold_expression     I>2\s(I)'
_refine_ls_structure_factor_coef     Fsqd
_refine_ls_matrix_type     full
_refine_ls_R_factor_all     0.0891
_refine_ls_R_factor_gt     0.0561
_refine_ls_wR_factor_gt     0.1412
_refine_ls_wR_factor_ref     0.1621
_refine_ls_goodness_of_fit_ref     1.050
_refine_ls_restrained_S_all     1.050
_refine_ls_number_reflns     10651
_refine_ls_number_parameters     515
_refine_ls_number_restraints     0
_refine_ls_hydrogen_treatment     constr
_refine_ls_weighting_scheme     calc
_refine_ls_weighting_details
         'calc w=1/[\s^2^(Fo^2^)+(0.0788P)^2^+0.3402P] where P=(Fo^2^+2Fc^2^)/3'
_atom_sites_solution_hydrogens     geom
_atom_sites_solution_primary     direct
_atom_sites_solution_secondary     difmap
_refine_ls_shift/su_max     ?
_refine_ls_shift/su_max_lt     0.001
_refine_ls_shift/su_mean     0.000
_refine_diff_density_max     0.437
_refine_diff_density_min     -0.338
_refine_ls_extinction_method     none
_refine_ls_extinction_coef     ?
loop_
    _atom_type_symbol
    _atom_type_description
    _atom_type_scat_dispersion_real
    _atom_type_scat_dispersion_imag
    _atom_type_scat_source
    'C' 'C' 0.0033 0.0016
                         'International Tables Vol C Tables 4.2.6.8 and 6.1.1.4'
    'H' 'H' 0.0000 0.0000
                         'International Tables Vol C Tables 4.2.6.8 and 6.1.1.4'
    'N' 'N' 0.0061 0.0033
                         'International Tables Vol C Tables 4.2.6.8 and 6.1.1.4'
    'O' 'O' 0.0106 0.0060
                         'International Tables Vol C Tables 4.2.6.8 and 6.1.1.4'
_computing_data_collection     'APEX2 (Bruker, 2005)'
_computing_cell_refinement     'APEX2 (Bruker, 2005)'
_computing_data_reduction     'SAINT (Bruker, 2005)'
_computing_structure_solution     'SHELXTL (Sheldrick, 2008)'
_computing_structure_refinement     'SHELXTL (Sheldrick, 2008)'
_computing_molecular_graphics     'SHELXTL (Sheldrick, 2008)'
_computing_publication_material
;
SHELXTL (Sheldrick, 2008) and PLATON (Spek, 2003)
;
loop_
    _atom_site_type_symbol
    _atom_site_label
    _atom_site_fract_x
    _atom_site_fract_y
    _atom_site_fract_z
    _atom_site_U_iso_or_equiv
    _atom_site_adp_type
    _atom_site_calc_flag
    _atom_site_refinement_flags
    _atom_site_occupancy
    _atom_site_disorder_assembly
    _atom_site_disorder_group
    O O1A 0.38240(14) 1.21218(9) 0.37963(5) 0.0269(3) Uani d . 1 . .
    H H1OA 0.3231 1.1862 0.4197 0.055(6) Uiso d R 1 . .
    O O2A 0.70037(13) 0.81358(9) 0.39164(5) 0.0243(2) Uani d . 1 . .
    O O3A 0.83682(14) 0.59449(9) 0.48780(5) 0.0268(3) Uani d . 1 . .
    H H3OA 0.8948 0.5957 0.4431 0.054(6) Uiso d R 1 . .
    O O4A 0.49475(14) 0.34820(10) 0.60844(5) 0.0272(3) Uani d . 1 . .
    H H4OA 0.4485 0.2903 0.6031 0.061(7) Uiso d R 1 . .
    N N1A 0.94132(15) 0.74067(10) 0.29384(6) 0.0193(3) Uani d . 1 . .
    H H1NA 0.8739 0.7270 0.3329 0.042(5) Uiso d R 1 . .
    N N2A 0.97260(16) 0.52908(11) 0.36228(6) 0.0211(3) Uani d . 1 . .
    C C1A 0.73415(19) 1.05359(13) 0.26751(7) 0.0220(3) Uani d . 1 . .
    H H1A 0.7991 1.0678 0.2273 0.026 Uiso calc R 1 . .
    C C2A 0.60758(19) 1.14282(13) 0.29478(7) 0.0231(3) Uani d . 1 . .
    H H2A 0.5870 1.2175 0.2736 0.028 Uiso calc R 1 . .
    C C3A 0.50713(19) 1.12139(12) 0.35571(7) 0.0215(3) Uani d . 1 . .
    C C4A 0.53930(19) 1.01151(12) 0.38853(7) 0.0213(3) Uani d . 1 . .
    H H4A 0.4740 0.9996 0.4290 0.026 Uiso calc R 1 . .
    C C5A 0.66928(18) 0.91814(12) 0.36127(7) 0.0201(3) Uani d . 1 . .
    C C6A 0.76932(18) 0.93925(12) 0.29904(7) 0.0191(3) Uani d . 1 . .
    C C7A 0.90059(18) 0.84951(12) 0.26841(7) 0.0198(3) Uani d . 1 . .
    H H7A 0.9618 0.8679 0.2282 0.024 Uiso calc R 1 . .
    C C8A 1.06914(18) 0.64458(12) 0.26672(7) 0.0191(3) Uani d . 1 . .
    C C9A 1.17540(19) 0.65455(13) 0.20737(7) 0.0220(3) Uani d . 1 . .
    H H9A 1.1653 0.7274 0.1840 0.026 Uiso calc R 1 . .
    C C10A 1.29635(19) 0.55566(14) 0.18314(8) 0.0251(3) Uani d . 1 . .
    H H10A 1.3668 0.5620 0.1432 0.030 Uiso calc R 1 . .
    C C11A 1.31301(19) 0.44739(14) 0.21809(8) 0.0260(3) Uani d . 1 . .
    H H11A 1.3952 0.3815 0.2017 0.031 Uiso calc R 1 . .
    C C12A 1.20798(19) 0.43678(13) 0.27732(8) 0.0250(3) Uani d . 1 . .
    H H12A 1.2205 0.3640 0.3007 0.030 Uiso calc R 1 . .
    C C13A 1.08334(18) 0.53462(13) 0.30223(7) 0.0204(3) Uani d . 1 . .
    C C14A 0.90878(19) 0.43132(13) 0.37372(7) 0.0221(3) Uani d . 1 . .
    H H14A 0.9346 0.3700 0.3408 0.026 Uiso calc R 1 . .
    C C15A 0.80086(19) 0.41174(12) 0.43391(7) 0.0206(3) Uani d . 1 . .
    C C16A 0.76986(19) 0.49236(12) 0.49003(7) 0.0206(3) Uani d . 1 . .
    C C17A 0.67009(19) 0.46828(13) 0.54807(7) 0.0223(3) Uani d . 1 . .
    H H17A 0.6535 0.5202 0.5851 0.027 Uiso calc R 1 . .
    C C18A 0.59436(19) 0.36593(13) 0.55096(7) 0.0220(3) Uani d . 1 . .
    C C19A 0.6219(2) 0.28485(13) 0.49599(7) 0.0243(3) Uani d . 1 . .
    H H19A 0.5723 0.2159 0.4983 0.029 Uiso calc R 1 . .
    C C20A 0.72290(19) 0.30880(13) 0.43892(7) 0.0241(3) Uani d . 1 . .
    H H20A 0.7405 0.2555 0.4024 0.029 Uiso calc R 1 . .
    O O1B 1.06277(14) 0.29566(9) 0.12539(5) 0.0263(2) Uani d . 1 . .
    H H1OB 1.1264 0.3111 0.0813 0.060(7) Uiso d R 1 . .
    O O2B 0.78690(13) 0.70842(9) 0.11637(5) 0.0246(2) Uani d . 1 . .
    O O3B 0.65725(14) 0.90440(9) 0.01575(5) 0.0263(2) Uani d . 1 . .
    H H3OB 0.5866 0.9158 0.0575 0.050(6) Uiso d R 1 . .
    O O4B 1.01686(14) 1.13045(10) -0.11108(5) 0.0269(2) Uani d . 1 . .
    H H4OB 1.0777 1.1886 -0.1138 0.065(7) Uiso d R 1 . .
    N N1B 0.53881(15) 0.78591(10) 0.21044(6) 0.0188(3) Uani d . 1 . .
    H H1NB 0.6050 0.7965 0.1739 0.043(6) Uiso d R 1 . .
    N N2B 0.50773(16) 0.98985(11) 0.13603(6) 0.0212(3) Uani d . 1 . .
    C C1B 0.72248(19) 0.46765(13) 0.23763(7) 0.0218(3) Uani d . 1 . .
    H H1B 0.6540 0.4555 0.2773 0.026 Uiso calc R 1 . .
    C C2B 0.84138(19) 0.37362(13) 0.21012(7) 0.0227(3) Uani d . 1 . .
    H H2B 0.8535 0.2978 0.2306 0.027 Uiso calc R 1 . .
    C C3B 0.94691(19) 0.39181(12) 0.14999(7) 0.0209(3) Uani d . 1 . .
    C C4B 0.92878(19) 0.50368(13) 0.11862(7) 0.0218(3) Uani d . 1 . .
    H H4B 0.9983 0.5136 0.0789 0.026 Uiso calc R 1 . .
    C C5B 0.80678(18) 0.60236(12) 0.14599(7) 0.0195(3) Uani d . 1 . .
    C C6B 0.70035(18) 0.58425(12) 0.20722(7) 0.0189(3) Uani d . 1 . .
    C C7B 0.57163(18) 0.67648(12) 0.23642(7) 0.0191(3) Uani d . 1 . .
    H H7B 0.5062 0.6598 0.2760 0.023 Uiso calc R 1 . .
    C C8B 0.40985(18) 0.88345(12) 0.23481(7) 0.0186(3) Uani d . 1 . .
    C C9B 0.30337(19) 0.87881(13) 0.29475(7) 0.0223(3) Uani d . 1 . .
    H H9B 0.3152 0.8092 0.3208 0.027 Uiso calc R 1 . .
    C C10B 0.17954(19) 0.97810(14) 0.31555(8) 0.0249(3) Uani d . 1 . .
    H H10B 0.1086 0.9754 0.3558 0.030 Uiso calc R 1 . .
    C C11B 0.16100(19) 1.08150(14) 0.27664(8) 0.0264(3) Uani d . 1 . .
    H H11B 0.0766 1.1474 0.2906 0.032 Uiso calc R 1 . .
    C C12B 0.26700(19) 1.08732(13) 0.21731(8) 0.0245(3) Uani d . 1 . .
    H H12B 0.2533 1.1570 0.1914 0.029 Uiso calc R 1 . .
    C C13B 0.39474(19) 0.98924(13) 0.19586(7) 0.0204(3) Uani d . 1 . .
    C C14B 0.56811(19) 1.08790(13) 0.12067(7) 0.0222(3) Uani d . 1 . .
    H H14B 0.5372 1.1544 0.1504 0.027 Uiso calc R 1 . .
    C C15B 0.68020(19) 1.09985(12) 0.06030(7) 0.0212(3) Uani d . 1 . .
    C C16B 0.72244(19) 1.00770(12) 0.00920(7) 0.0211(3) Uani d . 1 . .
    C C17B 0.83261(19) 1.02095(13) -0.04789(7) 0.0225(3) Uani d . 1 . .
    H H17B 0.8579 0.9607 -0.0814 0.027 Uiso calc R 1 . .
    C C18B 0.90569(19) 1.12444(13) -0.05529(7) 0.0222(3) Uani d . 1 . .
    C C19B 0.8645(2) 1.21803(13) -0.00595(7) 0.0253(3) Uani d . 1 . .
    H H19B 0.9114 1.2883 -0.0115 0.030 Uiso calc R 1 . .
    C C20B 0.7541(2) 1.20413(13) 0.05044(7) 0.0255(3) Uani d . 1 . .
    H H20B 0.7275 1.2658 0.0832 0.031 Uiso calc R 1 . .
    O O5A 0.78442(15) 0.63854(10) -0.01097(6) 0.0355(3) Uani d . 1 . .
    H H5OA 0.7819 0.6756 0.0250 0.053 Uiso d R 1 . .
    C C21A 0.6263(3) 0.6108(3) -0.00516(12) 0.0693(8) Uani d . 1 . .
    H H21A 0.5458 0.6836 0.0074 0.104 Uiso calc R 1 . .
    H H21B 0.6128 0.5498 0.0283 0.104 Uiso calc R 1 . .
    H H21C 0.6116 0.5797 -0.0472 0.104 Uiso calc R 1 . .
    O O5B 0.77865(16) 0.87056(10) 0.50980(6) 0.0370(3) Uani d . 1 . .
    H H5OB 0.7381 0.8399 0.4761 0.055 Uiso d R 1 . .
    C C21B 0.9533(3) 0.84547(17) 0.50003(11) 0.0475(5) Uani d . 1 . .
    H H21D 0.9915 0.7584 0.4966 0.071 Uiso calc R 1 . .
    H H21E 0.9903 0.8780 0.5372 0.071 Uiso calc R 1 . .
    H H21F 0.9964 0.8831 0.4597 0.071 Uiso calc R 1 . .
loop_
    _atom_site_aniso_label
    _atom_site_aniso_U_11
    _atom_site_aniso_U_22
    _atom_site_aniso_U_33
    _atom_site_aniso_U_12
    _atom_site_aniso_U_13
    _atom_site_aniso_U_23
    O1A 0.0347(7) 0.0192(5) 0.0245(6) 0.0013(5) -0.0056(5) 0.0008(4)
    O2A 0.0273(6) 0.0196(5) 0.0238(5) -0.0020(4) -0.0007(5) 0.0079(4)
    O3A 0.0374(7) 0.0182(5) 0.0266(6) -0.0113(5) -0.0032(5) -0.0006(4)
    O4A 0.0351(7) 0.0275(6) 0.0202(5) -0.0114(5) -0.0025(5) 0.0051(4)
    N1A 0.0202(7) 0.0189(6) 0.0191(6) -0.0048(5) -0.0029(5) 0.0028(4)
    N2A 0.0232(7) 0.0197(6) 0.0207(6) -0.0045(5) -0.0039(5) 0.0032(5)
    C1A 0.0274(8) 0.0213(7) 0.0196(7) -0.0087(6) -0.0065(6) 0.0048(5)
    C2A 0.0318(9) 0.0162(6) 0.0238(7) -0.0063(6) -0.0101(7) 0.0057(5)
    C3A 0.0253(8) 0.0174(6) 0.0233(7) -0.0037(6) -0.0082(6) -0.0016(5)
    C4A 0.0250(8) 0.0200(7) 0.0193(7) -0.0052(6) -0.0033(6) 0.0028(5)
    C5A 0.0227(8) 0.0182(6) 0.0214(7) -0.0067(6) -0.0063(6) 0.0039(5)
    C6A 0.0202(8) 0.0182(6) 0.0209(7) -0.0061(6) -0.0067(6) 0.0034(5)
    C7A 0.0225(8) 0.0217(7) 0.0177(7) -0.0086(6) -0.0054(6) 0.0030(5)
    C8A 0.0173(7) 0.0204(6) 0.0204(7) -0.0048(5) -0.0042(6) -0.0001(5)
    C9A 0.0233(8) 0.0238(7) 0.0207(7) -0.0075(6) -0.0060(6) 0.0028(5)
    C10A 0.0214(8) 0.0304(8) 0.0236(7) -0.0080(6) -0.0007(6) -0.0029(6)
    C11A 0.0201(8) 0.0247(7) 0.0321(8) -0.0020(6) -0.0029(7) -0.0064(6)
    C12A 0.0246(8) 0.0210(7) 0.0299(8) -0.0041(6) -0.0061(7) -0.0003(6)
    C13A 0.0227(8) 0.0206(7) 0.0194(7) -0.0061(6) -0.0054(6) 0.0018(5)
    C14A 0.0253(8) 0.0198(6) 0.0222(7) -0.0046(6) -0.0065(6) 0.0012(5)
    C15A 0.0244(8) 0.0181(6) 0.0200(7) -0.0053(6) -0.0043(6) 0.0023(5)
    C16A 0.0239(8) 0.0169(6) 0.0228(7) -0.0051(6) -0.0076(6) 0.0036(5)
    C17A 0.0284(9) 0.0194(6) 0.0202(7) -0.0041(6) -0.0069(6) 0.0008(5)
    C18A 0.0244(8) 0.0218(7) 0.0198(7) -0.0037(6) -0.0049(6) 0.0056(5)
    C19A 0.0290(9) 0.0210(7) 0.0246(8) -0.0096(6) -0.0042(6) 0.0033(6)
    C20A 0.0292(9) 0.0208(7) 0.0235(7) -0.0077(6) -0.0038(6) -0.0017(6)
    O1B 0.0326(7) 0.0182(5) 0.0253(6) 0.0023(4) -0.0047(5) 0.0008(4)
    O2B 0.0270(6) 0.0182(5) 0.0257(5) -0.0024(4) 0.0011(5) 0.0069(4)
    O3B 0.0342(7) 0.0198(5) 0.0261(6) -0.0106(5) -0.0024(5) -0.0001(4)
    O4B 0.0331(7) 0.0283(6) 0.0203(5) -0.0107(5) -0.0024(5) 0.0052(4)
    N1B 0.0196(6) 0.0179(5) 0.0188(6) -0.0040(5) -0.0019(5) 0.0013(4)
    N2B 0.0234(7) 0.0198(6) 0.0206(6) -0.0041(5) -0.0040(5) 0.0029(5)
    C1B 0.0254(8) 0.0227(7) 0.0191(7) -0.0080(6) -0.0049(6) 0.0060(5)
    C2B 0.0290(9) 0.0174(6) 0.0234(7) -0.0065(6) -0.0072(6) 0.0059(5)
    C3B 0.0241(8) 0.0187(6) 0.0209(7) -0.0030(6) -0.0077(6) 0.0000(5)
    C4B 0.0235(8) 0.0208(7) 0.0203(7) -0.0038(6) -0.0018(6) 0.0029(5)
    C5B 0.0209(8) 0.0178(6) 0.0210(7) -0.0061(6) -0.0042(6) 0.0043(5)
    C6B 0.0196(8) 0.0185(6) 0.0201(7) -0.0051(6) -0.0059(6) 0.0027(5)
    C7B 0.0208(8) 0.0219(7) 0.0163(6) -0.0076(6) -0.0040(6) 0.0031(5)
    C8B 0.0170(7) 0.0192(6) 0.0207(7) -0.0042(5) -0.0048(6) -0.0014(5)
    C9B 0.0227(8) 0.0240(7) 0.0214(7) -0.0079(6) -0.0034(6) 0.0012(5)
    C10B 0.0211(8) 0.0316(8) 0.0222(7) -0.0079(6) -0.0004(6) -0.0036(6)
    C11B 0.0196(8) 0.0255(7) 0.0335(8) -0.0029(6) -0.0036(7) -0.0063(6)
    C12B 0.0261(8) 0.0194(7) 0.0293(8) -0.0042(6) -0.0080(7) 0.0013(6)
    C13B 0.0218(8) 0.0202(6) 0.0207(7) -0.0056(6) -0.0057(6) -0.0003(5)
    C14B 0.0262(8) 0.0197(7) 0.0213(7) -0.0041(6) -0.0063(6) 0.0003(5)
    C15B 0.0255(8) 0.0188(6) 0.0206(7) -0.0048(6) -0.0074(6) 0.0024(5)
    C16B 0.0252(8) 0.0184(6) 0.0222(7) -0.0060(6) -0.0091(6) 0.0042(5)
    C17B 0.0280(9) 0.0200(7) 0.0202(7) -0.0042(6) -0.0063(6) 0.0004(5)
    C18B 0.0246(8) 0.0244(7) 0.0187(7) -0.0059(6) -0.0062(6) 0.0066(5)
    C19B 0.0315(9) 0.0204(7) 0.0262(8) -0.0095(6) -0.0061(7) 0.0037(6)
    C20B 0.0323(9) 0.0221(7) 0.0234(8) -0.0085(6) -0.0045(7) 0.0005(6)
    O5A 0.0446(8) 0.0320(6) 0.0259(6) -0.0036(5) 0.0020(5) -0.0061(5)
    C21A 0.0710(18) 0.0941(19) 0.0535(14) -0.0471(15) -0.0052(12) -0.0218(13)
    O5B 0.0476(8) 0.0312(6) 0.0264(6) 0.0059(6) -0.0035(6) -0.0034(5)
    C21B 0.0521(14) 0.0349(10) 0.0598(13) -0.0127(9) -0.0163(11) 0.0007(9)
_geom_special_details
;
 All esds (except the esd in the dihedral angle between two l.s. planes)
 are estimated using the full covariance matrix.  The cell esds are taken
 into account individually in the estimation of esds in distances, angles
 and torsion angles; correlations between esds in cell parameters are only
 used when they are defined by crystal symmetry.  An approximate (isotropic)
 treatment of cell esds is used for estimating esds involving l.s. planes.
;
loop_
    _geom_bond_atom_site_label_1
    _geom_bond_atom_site_label_2
    _geom_bond_site_symmetry_2
    _geom_bond_distance
    _geom_bond_publ_flag
    O1A C3A . 1.3420(17) ?
    O1A H1OA . 0.9500 ?
    O2A C5A . 1.3113(16) ?
    O3A C16A . 1.3473(16) ?
    O3A H3OA . 0.9560 ?
    O4A C18A . 1.3503(18) ?
    O4A H4OA . 0.8240 ?
    N1A C7A . 1.3169(17) ?
    N1A C8A . 1.4098(18) ?
    N1A H1NA . 0.9215 ?
    N2A C14A . 1.2934(18) ?
    N2A C13A . 1.4105(19) ?
    C1A C2A . 1.358(2) ?
    C1A C6A . 1.4186(19) ?
    C1A H1A . 0.9300 ?
    C2A C3A . 1.418(2) ?
    C2A H2A . 0.9300 ?
    C3A C4A . 1.3868(19) ?
    C4A C5A . 1.402(2) ?
    C4A H4A . 0.9300 ?
    C5A C6A . 1.436(2) ?
    C6A C7A . 1.405(2) ?
    C7A H7A . 0.9300 ?
    C8A C9A . 1.389(2) ?
    C8A C13A . 1.4054(19) ?
    C9A C10A . 1.383(2) ?
    C9A H9A . 0.9300 ?
    C10A C11A . 1.384(2) ?
    C10A H10A . 0.9300 ?
    C11A C12A . 1.383(2) ?
    C11A H11A . 0.9300 ?
    C12A C13A . 1.396(2) ?
    C12A H12A . 0.9300 ?
    C14A C15A . 1.432(2) ?
    C14A H14A . 0.9300 ?
    C15A C20A . 1.4069(19) ?
    C15A C16A . 1.4169(19) ?
    C16A C17A . 1.378(2) ?
    C17A C18A . 1.391(2) ?
    C17A H17A . 0.9300 ?
    C18A C19A . 1.404(2) ?
    C19A C20A . 1.368(2) ?
    C19A H19A . 0.9300 ?
    C20A H20A . 0.9300 ?
    O1B C3B . 1.3428(17) ?
    O1B H1OB . 0.9923 ?
    O2B C5B . 1.3106(16) ?
    O3B C16B . 1.3498(16) ?
    O3B H3OB . 0.9451 ?
    O4B C18B . 1.3493(18) ?
    O4B H4OB . 0.8863 ?
    N1B C7B . 1.3183(17) ?
    N1B C8B . 1.4112(18) ?
    N1B H1NB . 0.8691 ?
    N2B C14B . 1.2921(18) ?
    N2B C13B . 1.4097(19) ?
    C1B C2B . 1.357(2) ?
    C1B C6B . 1.4209(18) ?
    C1B H1B . 0.9300 ?
    C2B C3B . 1.417(2) ?
    C2B H2B . 0.9300 ?
    C3B C4B . 1.3828(19) ?
    C4B C5B . 1.403(2) ?
    C4B H4B . 0.9300 ?
    C5B C6B . 1.438(2) ?
    C6B C7B . 1.400(2) ?
    C7B H7B . 0.9300 ?
    C8B C9B . 1.389(2) ?
    C8B C13B . 1.4053(19) ?
    C9B C10B . 1.384(2) ?
    C9B H9B . 0.9300 ?
    C10B C11B . 1.385(2) ?
    C10B H10B . 0.9300 ?
    C11B C12B . 1.380(2) ?
    C11B H11B . 0.9300 ?
    C12B C13B . 1.397(2) ?
    C12B H12B . 0.9300 ?
    C14B C15B . 1.434(2) ?
    C14B H14B . 0.9300 ?
    C15B C20B . 1.4028(19) ?
    C15B C16B . 1.4206(19) ?
    C16B C17B . 1.379(2) ?
    C17B C18B . 1.389(2) ?
    C17B H17B . 0.9300 ?
    C18B C19B . 1.407(2) ?
    C19B C20B . 1.371(2) ?
    C19B H19B . 0.9300 ?
    C20B H20B . 0.9300 ?
    O5A C21A . 1.398(2) ?
    O5A H5OA . 0.8380 ?
    C21A H21A . 0.9600 ?
    C21A H21B . 0.9600 ?
    C21A H21C . 0.9600 ?
    O5B C21B . 1.418(2) ?
    O5B H5OB . 0.9079 ?
    C21B H21D . 0.9600 ?
    C21B H21E . 0.9600 ?
    C21B H21F . 0.9600 ?
loop_
    _geom_angle_atom_site_label_1
    _geom_angle_atom_site_label_2
    _geom_angle_atom_site_label_3
    _geom_angle_site_symmetry_1
    _geom_angle_site_symmetry_3
    _geom_angle
    _geom_angle_publ_flag
    C3A O1A H1OA . . 108.9 ?
    C16A O3A H3OA . . 104.7 ?
    C18A O4A H4OA . . 109.0 ?
    C7A N1A C8A . . 127.48(13) ?
    C7A N1A H1NA . . 114.2 ?
    C8A N1A H1NA . . 118.2 ?
    C14A N2A C13A . . 118.47(12) ?
    C2A C1A C6A . . 121.38(14) ?
    C2A C1A H1A . . 119.3 ?
    C6A C1A H1A . . 119.3 ?
    C1A C2A C3A . . 119.60(13) ?
    C1A C2A H2A . . 120.2 ?
    C3A C2A H2A . . 120.2 ?
    O1A C3A C4A . . 122.46(14) ?
    O1A C3A C2A . . 116.87(12) ?
    C4A C3A C2A . . 120.67(13) ?
    C3A C4A C5A . . 120.66(14) ?
    C3A C4A H4A . . 119.7 ?
    C5A C4A H4A . . 119.7 ?
    O2A C5A C4A . . 121.24(13) ?
    O2A C5A C6A . . 120.17(13) ?
    C4A C5A C6A . . 118.59(12) ?
    C7A C6A C1A . . 119.15(13) ?
    C7A C6A C5A . . 121.77(12) ?
    C1A C6A C5A . . 119.08(13) ?
    N1A C7A C6A . . 123.28(13) ?
    N1A C7A H7A . . 118.4 ?
    C6A C7A H7A . . 118.4 ?
    C9A C8A C13A . . 120.45(13) ?
    C9A C8A N1A . . 122.92(12) ?
    C13A C8A N1A . . 116.61(13) ?
    C10A C9A C8A . . 119.76(13) ?
    C10A C9A H9A . . 120.1 ?
    C8A C9A H9A . . 120.1 ?
    C9A C10A C11A . . 120.34(15) ?
    C9A C10A H10A . . 119.8 ?
    C11A C10A H10A . . 119.8 ?
    C12A C11A C10A . . 120.27(14) ?
    C12A C11A H11A . . 119.9 ?
    C10A C11A H11A . . 119.9 ?
    C11A C12A C13A . . 120.43(14) ?
    C11A C12A H12A . . 119.8 ?
    C13A C12A H12A . . 119.8 ?
    C12A C13A C8A . . 118.72(14) ?
    C12A C13A N2A . . 122.94(13) ?
    C8A C13A N2A . . 118.32(13) ?
    N2A C14A C15A . . 124.04(13) ?
    N2A C14A H14A . . 118.0 ?
    C15A C14A H14A . . 118.0 ?
    C20A C15A C16A . . 117.79(13) ?
    C20A C15A C14A . . 119.92(13) ?
    C16A C15A C14A . . 122.29(13) ?
    O3A C16A C17A . . 118.50(12) ?
    O3A C16A C15A . . 120.74(13) ?
    C17A C16A C15A . . 120.76(13) ?
    C16A C17A C18A . . 119.73(13) ?
    C16A C17A H17A . . 120.1 ?
    C18A C17A H17A . . 120.1 ?
    O4A C18A C17A . . 117.35(13) ?
    O4A C18A C19A . . 121.91(13) ?
    C17A C18A C19A . . 120.74(14) ?
    C20A C19A C18A . . 119.01(13) ?
    C20A C19A H19A . . 120.5 ?
    C18A C19A H19A . . 120.5 ?
    C19A C20A C15A . . 121.93(13) ?
    C19A C20A H20A . . 119.0 ?
    C15A C20A H20A . . 119.0 ?
    C3B O1B H1OB . . 113.4 ?
    C16B O3B H3OB . . 103.5 ?
    C18B O4B H4OB . . 118.9 ?
    C7B N1B C8B . . 127.42(13) ?
    C7B N1B H1NB . . 114.3 ?
    C8B N1B H1NB . . 118.3 ?
    C14B N2B C13B . . 118.92(12) ?
    C2B C1B C6B . . 121.45(14) ?
    C2B C1B H1B . . 119.3 ?
    C6B C1B H1B . . 119.3 ?
    C1B C2B C3B . . 119.54(13) ?
    C1B C2B H2B . . 120.2 ?
    C3B C2B H2B . . 120.2 ?
    O1B C3B C4B . . 122.39(14) ?
    O1B C3B C2B . . 116.82(12) ?
    C4B C3B C2B . . 120.78(13) ?
    C3B C4B C5B . . 120.80(14) ?
    C3B C4B H4B . . 119.6 ?
    C5B C4B H4B . . 119.6 ?
    O2B C5B C4B . . 121.44(13) ?
    O2B C5B C6B . . 120.08(13) ?
    C4B C5B C6B . . 118.46(12) ?
    C7B C6B C1B . . 118.99(13) ?
    C7B C6B C5B . . 122.01(12) ?
    C1B C6B C5B . . 118.96(13) ?
    N1B C7B C6B . . 123.07(13) ?
    N1B C7B H7B . . 118.5 ?
    C6B C7B H7B . . 118.5 ?
    C9B C8B C13B . . 120.41(13) ?
    C9B C8B N1B . . 122.93(12) ?
    C13B C8B N1B . . 116.65(13) ?
    C10B C9B C8B . . 119.76(14) ?
    C10B C9B H9B . . 120.1 ?
    C8B C9B H9B . . 120.1 ?
    C9B C10B C11B . . 120.23(15) ?
    C9B C10B H10B . . 119.9 ?
    C11B C10B H10B . . 119.9 ?
    C12B C11B C10B . . 120.40(14) ?
    C12B C11B H11B . . 119.8 ?
    C10B C11B H11B . . 119.8 ?
    C11B C12B C13B . . 120.44(14) ?
    C11B C12B H12B . . 119.8 ?
    C13B C12B H12B . . 119.8 ?
    C12B C13B C8B . . 118.71(14) ?
    C12B C13B N2B . . 123.18(13) ?
    C8B C13B N2B . . 118.09(13) ?
    N2B C14B C15B . . 123.63(13) ?
    N2B C14B H14B . . 118.2 ?
    C15B C14B H14B . . 118.2 ?
    C20B C15B C16B . . 117.67(14) ?
    C20B C15B C14B . . 120.20(13) ?
    C16B C15B C14B . . 122.12(13) ?
    O3B C16B C17B . . 118.42(12) ?
    O3B C16B C15B . . 120.78(13) ?
    C17B C16B C15B . . 120.79(13) ?
    C16B C17B C18B . . 119.86(13) ?
    C16B C17B H17B . . 120.1 ?
    C18B C17B H17B . . 120.1 ?
    O4B C18B C17B . . 117.28(13) ?
    O4B C18B C19B . . 122.12(13) ?
    C17B C18B C19B . . 120.60(14) ?
    C20B C19B C18B . . 118.98(13) ?
    C20B C19B H19B . . 120.5 ?
    C18B C19B H19B . . 120.5 ?
    C19B C20B C15B . . 122.06(13) ?
    C19B C20B H20B . . 119.0 ?
    C15B C20B H20B . . 119.0 ?
    C21A O5A H5OA . . 103.6 ?
    O5A C21A H21A . . 109.5 ?
    O5A C21A H21B . . 109.5 ?
    H21A C21A H21B . . 109.5 ?
    O5A C21A H21C . . 109.5 ?
    H21A C21A H21C . . 109.5 ?
    H21B C21A H21C . . 109.5 ?
    C21B O5B H5OB . . 112.5 ?
    O5B C21B H21D . . 109.5 ?
    O5B C21B H21E . . 109.5 ?
    H21D C21B H21E . . 109.5 ?
    O5B C21B H21F . . 109.5 ?
    H21D C21B H21F . . 109.5 ?
    H21E C21B H21F . . 109.5 ?
loop_
    _geom_torsion_atom_site_label_1
    _geom_torsion_atom_site_label_2
    _geom_torsion_atom_site_label_3
    _geom_torsion_atom_site_label_4
    _geom_torsion_site_symmetry_1
    _geom_torsion_site_symmetry_2
    _geom_torsion_site_symmetry_3
    _geom_torsion_site_symmetry_4
    _geom_torsion
    _geom_torsion_publ_flag
    C6A C1A C2A C3A . . . . -0.6(2) ?
    C1A C2A C3A O1A . . . . -178.94(13) ?
    C1A C2A C3A C4A . . . . 1.6(2) ?
    O1A C3A C4A C5A . . . . 178.95(12) ?
    C2A C3A C4A C5A . . . . -1.6(2) ?
    C3A C4A C5A O2A . . . . -179.61(13) ?
    C3A C4A C5A C6A . . . . 0.6(2) ?
    C2A C1A C6A C7A . . . . 179.34(13) ?
    C2A C1A C6A C5A . . . . -0.4(2) ?
    O2A C5A C6A C7A . . . . 0.9(2) ?
    C4A C5A C6A C7A . . . . -179.35(13) ?
    O2A C5A C6A C1A . . . . -179.39(12) ?
    C4A C5A C6A C1A . . . . 0.36(19) ?
    C8A N1A C7A C6A . . . . 179.33(12) ?
    C1A C6A C7A N1A . . . . -179.54(13) ?
    C5A C6A C7A N1A . . . . 0.2(2) ?
    C7A N1A C8A C9A . . . . 1.4(2) ?
    C7A N1A C8A C13A . . . . -177.32(13) ?
    C13A C8A C9A C10A . . . . -0.2(2) ?
    N1A C8A C9A C10A . . . . -178.88(12) ?
    C8A C9A C10A C11A . . . . -0.7(2) ?
    C9A C10A C11A C12A . . . . 0.5(2) ?
    C10A C11A C12A C13A . . . . 0.5(2) ?
    C11A C12A C13A C8A . . . . -1.3(2) ?
    C11A C12A C13A N2A . . . . 179.96(13) ?
    C9A C8A C13A C12A . . . . 1.2(2) ?
    N1A C8A C13A C12A . . . . 179.95(12) ?
    C9A C8A C13A N2A . . . . 179.95(12) ?
    N1A C8A C13A N2A . . . . -1.28(18) ?
    C14A N2A C13A C12A . . . . -43.96(19) ?
    C14A N2A C13A C8A . . . . 137.33(14) ?
    C13A N2A C14A C15A . . . . 177.04(13) ?
    N2A C14A C15A C20A . . . . 172.92(14) ?
    N2A C14A C15A C16A . . . . -7.8(2) ?
    C20A C15A C16A O3A . . . . -178.04(13) ?
    C14A C15A C16A O3A . . . . 2.7(2) ?
    C20A C15A C16A C17A . . . . 1.7(2) ?
    C14A C15A C16A C17A . . . . -177.56(13) ?
    O3A C16A C17A C18A . . . . 177.61(13) ?
    C15A C16A C17A C18A . . . . -2.2(2) ?
    C16A C17A C18A O4A . . . . -178.44(13) ?
    C16A C17A C18A C19A . . . . 1.8(2) ?
    O4A C18A C19A C20A . . . . 179.29(13) ?
    C17A C18A C19A C20A . . . . -0.9(2) ?
    C18A C19A C20A C15A . . . . 0.5(2) ?
    C16A C15A C20A C19A . . . . -0.9(2) ?
    C14A C15A C20A C19A . . . . 178.42(14) ?
    C6B C1B C2B C3B . . . . 0.4(2) ?
    C1B C2B C3B O1B . . . . 179.61(13) ?
    C1B C2B C3B C4B . . . . -0.8(2) ?
    O1B C3B C4B C5B . . . . -179.67(12) ?
    C2B C3B C4B C5B . . . . 0.8(2) ?
    C3B C4B C5B O2B . . . . -179.15(13) ?
    C3B C4B C5B C6B . . . . -0.4(2) ?
    C2B C1B C6B C7B . . . . 177.55(13) ?
    C2B C1B C6B C5B . . . . 0.0(2) ?
    O2B C5B C6B C7B . . . . 1.3(2) ?
    C4B C5B C6B C7B . . . . -177.51(13) ?
    O2B C5B C6B C1B . . . . 178.79(12) ?
    C4B C5B C6B C1B . . . . 0.00(19) ?
    C8B N1B C7B C6B . . . . 178.07(12) ?
    C1B C6B C7B N1B . . . . -177.73(13) ?
    C5B C6B C7B N1B . . . . -0.2(2) ?
    C7B N1B C8B C9B . . . . 4.9(2) ?
    C7B N1B C8B C13B . . . . -176.36(13) ?
    C13B C8B C9B C10B . . . . 1.3(2) ?
    N1B C8B C9B C10B . . . . 179.98(13) ?
    C8B C9B C10B C11B . . . . 0.4(2) ?
    C9B C10B C11B C12B . . . . -0.9(2) ?
    C10B C11B C12B C13B . . . . -0.2(2) ?
    C11B C12B C13B C8B . . . . 1.9(2) ?
    C11B C12B C13B N2B . . . . -179.56(13) ?
    C9B C8B C13B C12B . . . . -2.4(2) ?
    N1B C8B C13B C12B . . . . 178.80(12) ?
    C9B C8B C13B N2B . . . . 178.95(12) ?
    N1B C8B C13B N2B . . . . 0.20(18) ?
    C14B N2B C13B C12B . . . . 43.0(2) ?
    C14B N2B C13B C8B . . . . -138.49(14) ?
    C13B N2B C14B C15B . . . . -178.21(13) ?
    N2B C14B C15B C20B . . . . -173.14(14) ?
    N2B C14B C15B C16B . . . . 5.9(2) ?
    C20B C15B C16B O3B . . . . 179.28(13) ?
    C14B C15B C16B O3B . . . . 0.2(2) ?
    C20B C15B C16B C17B . . . . 0.1(2) ?
    C14B C15B C16B C17B . . . . -178.99(13) ?
    O3B C16B C17B C18B . . . . -178.07(13) ?
    C15B C16B C17B C18B . . . . 1.1(2) ?
    C16B C17B C18B O4B . . . . 177.70(12) ?
    C16B C17B C18B C19B . . . . -2.0(2) ?
    O4B C18B C19B C20B . . . . -178.04(13) ?
    C17B C18B C19B C20B . . . . 1.7(2) ?
    C18B C19B C20B C15B . . . . -0.4(2) ?
    C16B C15B C20B C19B . . . . -0.5(2) ?
    C14B C15B C20B C19B . . . . 178.67(14) ?
loop_
    _geom_hbond_atom_site_label_D
    _geom_hbond_atom_site_label_H
    _geom_hbond_atom_site_label_A
    _geom_hbond_site_symmetry_A
    _geom_hbond_distance_DH
    _geom_hbond_distance_HA
    _geom_hbond_distance_DA
    _geom_hbond_angle_DHA
    _geom_hbond_publ_flag
    O1A H1OA O5B 2_676 0.95 1.71 2.6610(16) 176 y
    O3A H3OA N2A 1_555 0.96 1.78 2.6637(16) 153 y
    O4A H4OA O2A 2_666 0.82 1.83 2.6330(16) 164 y
    N1A H1NA O2A 1_555 0.92 1.84 2.6021(16) 138 y
    N1A H1NA N2A 1_555 0.92 2.31 2.7063(16) 106 y
    O1B H1OB O5A 2_765 0.99 1.64 2.6205(16) 170 y
    O3B H3OB N2B 1_555 0.94 1.77 2.6526(16) 154 y
    O4B H4OB O2B 2_775 0.89 1.74 2.6241(16) 174 y
    N1B H1NB O2B 1_555 0.87 1.88 2.6006(16) 139 y
    N1B H1NB N2B 1_555 0.87 2.32 2.7020(16) 107 y
    O5A H5OA O2B 1_555 0.84 1.91 2.7145(16) 162 y
    O5A H5OA O3B 1_555 0.84 2.58 2.9703(15) 110 y
    O5B H5OB O2A 1_555 0.91 1.83 2.7034(16) 160 y
    C4A H4A O5B 2_676 0.93 2.48 3.165(2) 131 y
    C4B H4B O5A 2_765 0.93 2.48 3.1596(19) 130 y
    C7A H7A O4B 2_775 0.93 2.36 3.1691(17) 146 y
    C7B H7B O4A 2_666 0.93 2.35 3.1253(17) 141 y
    C12B H12B O1B 1_465 0.93 2.55 3.3603(18) 146 y
    C21B H21D O3A 1_555 0.96 2.44 3.134(2) 129 y
    C21B H21D Cg3 2_766 0.96 2.86 3.568(2) 132 y
