# Supplementary material for: 2-((E)-{2-[(1E)-(2,4-Dihydroxy­benzyl­idene)amino]phen­yl}iminiometh­yl)-5-hydroxy­phenolate methanol solvate
Source: Acta Crystallogr Sect E Struct Rep Online. 2008 Jun 13;64(Pt 7):o1246–7. doi: 10.1107/S1600536808014487 (PMC2961737; doi:10.1107/S1600536808014487)
Supplement: Supplementary file 2 [file e-64-o1246-Isup2.hkl]

# 
# h,k,l, Fc-squared, Fo-squared, sigma(Fo-squared) and status flag 
# 
data_I
_shelx_title ' taher70_0m in P-1 (100K)' 
_shelx_refln_list_code          4 
_shelx_F_calc_maximum      255.52 
_exptl_crystal_F_000       800.00 
_reflns_d_resolution_high  0.7107 
 
loop_ 
 _symmetry_equiv_pos_as_xyz 
 'x, y, z' 
 '-x, -y, -z' 
 
_cell_length_a     8.3672 
_cell_length_b    11.0813 
_cell_length_c    20.3217 
_cell_angle_alpha  89.313 
_cell_angle_beta   80.309 
_cell_angle_gamma  79.641 
 
_shelx_F_squared_multiplier     1.000 
 
loop_ 
 _refln_index_h 
 _refln_index_k 
 _refln_index_l 
 _refln_F_squared_calc 
 _refln_F_squared_meas 
 _refln_F_squared_sigma 
 _refln_observed_status 
   1   0   0        2.38       -0.81      0.41 o 
   2   0   0     3024.73     3140.89     33.69 o 
   3   0   0        5.97        5.37      0.88 o 
   4   0   0      470.10      492.79      9.44 o 
   5   0   0       11.64       10.46      1.19 o 
   6   0   0       10.08       14.84      1.85 o 
   7   0   0      176.62      187.44      8.58 o 
   8   0   0      383.80      418.07     15.09 o 
   9   0   0      261.28      263.72     27.53 o 
  10   0   0      130.69      144.34     15.25 o 
  11   0   0        8.95       10.59      8.59 o 
 -11   1   0       11.83       12.90      8.61 o 
 -10   1   0        1.40        0.78      7.51 o 
  -9   1   0        5.76       -0.30      5.78 o 
  -8   1   0       22.25       24.02      5.23 o 
  -7   1   0      787.08      838.60     23.66 o 
  -6   1   0      460.54      469.31     10.76 o 
  -5   1   0      164.97      173.38      4.16 o 
  -4   1   0       55.22       52.62      2.04 o 
  -3   1   0       37.19       66.50      2.31 o 
  -2   1   0      509.08      397.93      5.24 o 
  -1   1   0     1903.69     1883.81     17.14 o 
   0   1   0       22.93       19.88      0.94 o 
   1   1   0    12236.46    12876.79    133.96 o 
   2   1   0       39.49       39.68      1.57 o 
   3   1   0        0.01        2.28      0.90 o 
   4   1   0       20.20       18.43      1.80 o 
   5   1   0      463.21      471.01      6.75 o 
   6   1   0      156.38      157.37      4.85 o 
   7   1   0        3.34        5.85      3.10 o 
   8   1   0      833.88      797.08     43.67 o 
   9   1   0        4.04        4.05      4.04 o 
  10   1   0       83.81       77.14     14.08 o 
  11   1   0        3.56        0.88     12.90 o 
 -11   2   0        8.07        7.49      9.06 o 
 -10   2   0        2.96       -6.42      6.51 o 
  -9   2   0       54.80       61.41     25.55 o 
  -8   2   0       35.30       22.89      7.44 o 
  -7   2   0       12.24       13.25      4.31 o 
  -6   2   0      384.03      395.54     10.29 o 
  -5   2   0      104.95      116.62      3.52 o 
  -4   2   0     2226.65     2285.44     24.73 o 
  -3   2   0       36.89       31.93      1.61 o 
  -2   2   0      241.83      217.75      4.08 o 
  -1   2   0       73.93       84.85      1.96 o 
   0   2   0     5030.90     5276.40     43.99 o 
   1   2   0      204.50      191.91      3.42 o 
   2   2   0     5295.11     5409.63     52.93 o 
   3   2   0        2.95        1.64      0.99 o 
   4   2   0      829.52      873.08     10.30 o 
   5   2   0      132.16      134.34      3.48 o 
   6   2   0      115.98      100.88      3.36 o 
   7   2   0        2.57        2.74      3.13 o 
   8   2   0       38.36       37.22     10.25 o 
   9   2   0       73.25       94.35      9.07 o 
  10   2   0      156.36      143.06     16.13 o 
  11   2   0       52.95       55.94     18.18 o 
 -10   3   0        7.27       15.43      8.49 o 
  -9   3   0        3.94        5.19      6.48 o 
  -8   3   0       19.67       12.85      6.83 o 
  -7   3   0        4.23        7.35      5.44 o 
  -6   3   0      110.38      117.69      6.53 o 
  -5   3   0       32.64       32.62      2.27 o 
  -4   3   0       70.24       74.90      2.73 o 
  -3   3   0    13549.40    14709.77    142.88 o 
  -2   3   0       41.31       55.18      2.45 o 
  -1   3   0      277.56      314.81      3.72 o 
   0   3   0       41.84       33.11      1.32 o 
   1   3   0     2004.70     1952.75     21.73 o 
   2   3   0       39.07       42.20      2.09 o 
   3   3   0      864.53      870.11     12.69 o 
   4   3   0      230.95      224.46      4.31 o 
   5   3   0     2390.33     2571.75     26.47 o 
   6   3   0        0.03        3.43      1.60 o 
   7   3   0       47.28       50.02      5.41 o 
   8   3   0        3.05       -1.40      4.81 o 
   9   3   0     1120.84     1151.54     40.51 o 
  10   3   0      178.75      182.19     15.75 o 
  11   3   0        4.24       -2.11      7.16 o 
 -10   4   0       10.17       14.00     11.80 o 
  -9   4   0        0.09        6.98      7.19 o 
  -8   4   0       29.79       22.60     12.10 o 
  -7   4   0       84.08       70.85     21.04 o 
  -6   4   0        0.57        6.66      5.22 o 
  -5   4   0        8.21        6.90      1.80 o 
  -4   4   0      112.12      128.14      4.83 o 
  -3   4   0        0.00       -0.04      1.09 o 
  -2   4   0      702.23      808.92      9.96 o 
  -1   4   0      111.30       83.49      2.60 o 
   0   4   0     2574.75     2449.61     21.13 o 
   1   4   0        0.23       -0.46      0.87 o 
   2   4   0      255.00      293.62      5.00 o 
   3   4   0       72.19       81.45      3.06 o 
   4   4   0       20.38       28.44      2.13 o 
   5   4   0      432.90      427.86      7.83 o 
   6   4   0      328.86      341.61      6.39 o 
   7   4   0      101.62      109.91      5.91 o 
   8   4   0      479.29      486.71     21.00 o 
   9   4   0       35.41       43.45      9.08 o 
  10   4   0      305.31      294.78     19.03 o 
  11   4   0      182.45      190.87     17.50 o 
 -10   5   0       10.87        7.62     12.02 o 
  -9   5   0       88.79      105.36     20.02 o 
  -8   5   0       24.68       15.98      7.36 o 
  -7   5   0      148.76      120.29     12.39 o 
  -6   5   0      345.28      285.55     15.93 o 
  -5   5   0        1.15        0.04      1.88 o 
  -4   5   0       62.44       57.89      3.50 o 
  -3   5   0      369.40      387.40      6.43 o 
  -2   5   0      124.84      101.41      2.77 o 
  -1   5   0      709.03      676.49      7.64 o 
   0   5   0       86.16       81.64      2.30 o 
   1   5   0       11.23       15.02      1.40 o 
   2   5   0        0.04       -0.34      1.25 o 
   3   5   0     3880.71     4474.40     45.82 o 
   4   5   0       77.24       71.32      3.80 o 
   5   5   0      193.31      231.61      5.23 o 
   6   5   0        8.76        8.40      2.22 o 
   7   5   0        2.41       -0.67      4.15 o 
   8   5   0        8.88        1.65      5.71 o 
   9   5   0      131.58      167.13     20.42 o 
  10   5   0        8.54        2.60      7.21 o 
  11   5   0       64.77      124.24     15.50 o 
  -9   6   0       93.95      141.13     22.65 o 
  -8   6   0        1.97       -3.74      7.33 o 
  -7   6   0       91.99       88.71     16.50 o 
  -6   6   0      502.44      475.24     30.28 o 
  -5   6   0      156.56      162.09      8.52 o 
  -4   6   0      275.28      297.59      7.57 o 
  -3   6   0      124.95      113.20      3.43 o 
  -2   6   0      254.90      290.78      5.96 o 
  -1   6   0       14.81       15.77      1.49 o 
   0   6   0       41.46       36.32      2.51 o 
   1   6   0       79.12       85.57      2.53 o 
   2   6   0     7297.90     8133.98     75.70 o 
   3   6   0      159.48      158.87      4.25 o 
   4   6   0      287.16      288.34      6.84 o 
   5   6   0       82.57       87.32      4.41 o 
   6   6   0       78.62       71.79      4.19 o 
   7   6   0       82.88       75.36      4.64 o 
   8   6   0      281.57      255.42     23.06 o 
   9   6   0        2.34        9.12      6.16 o 
  10   6   0      121.59      126.80     32.08 o 
  11   6   0       37.20       50.60     12.39 o 
  -9   7   0       40.63       46.26     17.23 o 
  -8   7   0       11.98        0.00      8.94 o 
  -7   7   0        9.06        6.31      8.94 o 
  -6   7   0        0.31        5.57      7.40 o 
  -5   7   0       22.20       31.77      6.85 o 
  -4   7   0       16.66       14.53      3.58 o 
  -3   7   0      411.94      416.07      9.08 o 
  -2   7   0        0.72        1.09      1.28 o 
  -1   7   0        6.52        3.05      1.33 o 
   0   7   0      181.69      156.73      3.85 o 
   1   7   0     1582.35     1623.72     17.90 o 
   2   7   0      221.87      225.02      4.36 o 
   3   7   0      251.84      241.81      5.69 o 
   4   7   0        1.47        0.54      1.88 o 
   5   7   0      221.73      211.07      6.12 o 
   6   7   0        7.23        4.15      2.35 o 
   7   7   0        3.60        7.68      2.91 o 
   8   7   0       14.25       18.77      9.68 o 
   9   7   0        1.24       -3.59      7.19 o 
  10   7   0       19.37       15.54     11.51 o 
  11   7   0        0.24       10.63     11.95 o 
  -8   8   0        0.22        3.81     10.19 o 
  -7   8   0       64.29       58.07     15.54 o 
  -6   8   0        7.36        2.86      8.50 o 
  -5   8   0      166.50      210.34     21.99 o 
  -4   8   0       67.19       70.52      6.85 o 
  -3   8   0      166.91      157.19      6.55 o 
  -2   8   0     2418.61     2423.84     30.52 o 
  -1   8   0      151.90      138.31      4.25 o 
   0   8   0      434.64      410.98      8.11 o 
   1   8   0        2.47        2.68      1.65 o 
   2   8   0       29.95       41.86      3.25 o 
   3   8   0       86.83       94.51      4.89 o 
   4   8   0      164.24      161.33      6.31 o 
   5   8   0       25.75       22.69      3.47 o 
   6   8   0      100.24      103.19     10.96 o 
   7   8   0       77.22       80.66      7.07 o 
   8   8   0       29.08       29.91     11.29 o 
   9   8   0        1.20       13.05      9.53 o 
  10   8   0        1.10       -2.35      9.16 o 
  -8   9   0       12.64       31.09     15.40 o 
  -7   9   0       11.63       20.31     12.90 o 
  -6   9   0      150.58      168.12     15.10 o 
  -5   9   0        0.26        2.13      4.88 o 
  -4   9   0        4.81        6.49      3.27 o 
  -3   9   0       16.30       20.71      3.87 o 
  -2   9   0      318.43      298.78     13.18 o 
  -1   9   0     3640.58     3722.17     43.28 o 
   0   9   0      534.57      510.23      9.74 o 
   1   9   0        0.78        4.69      2.27 o 
   2   9   0        1.22       -2.70      2.52 o 
   3   9   0        4.47        2.17      2.48 o 
   4   9   0        4.99        3.68      2.68 o 
   5   9   0     1117.76      981.25     19.07 o 
   6   9   0        7.99        5.75      3.47 o 
   7   9   0      316.20      311.29     11.84 o 
   8   9   0       31.37       35.12     12.02 o 
   9   9   0       50.96       40.10     13.78 o 
  10   9   0        0.40       -0.15      9.90 o 
  -7  10   0        0.82       12.14     15.14 o 
  -6  10   0       12.20       27.19      9.24 o 
  -5  10   0       17.92       18.97      6.28 o 
  -4  10   0       19.35       19.30      5.03 o 
  -3  10   0        4.73        2.44      3.16 o 
  -2  10   0      302.46      306.11     11.73 o 
  -1  10   0      542.78      553.72     14.18 o 
   0  10   0      559.40      566.21     11.57 o 
   1  10   0        0.98       -0.42      2.27 o 
   2  10   0        0.19       -0.12      3.59 o 
   3  10   0       30.20       24.72      3.90 o 
   4  10   0        4.21        1.73      2.64 o 
   5  10   0        1.03        1.22      3.08 o 
   6  10   0       31.42       34.75      6.80 o 
   7  10   0       17.59       10.10      4.35 o 
   8  10   0        3.02       11.14     10.12 o 
   9  10   0       12.77        7.99     11.00 o 
  10  10   0       36.35       17.08     13.27 o 
  -6  11   0      118.92      134.89     15.95 o 
  -5  11   0       40.57       66.52      9.44 o 
  -4  11   0       20.95       26.44      5.08 o 
  -3  11   0      138.41      133.12      8.73 o 
  -2  11   0        1.73        1.56      3.31 o 
  -1  11   0      706.20      714.66     28.95 o 
   0  11   0       67.47       69.84      6.09 o 
   1  11   0       10.29       13.23      3.32 o 
   2  11   0       19.66       15.54      3.67 o 
   3  11   0       95.21       75.56      5.86 o 
   4  11   0        3.31        4.09      3.31 o 
   5  11   0      102.81       97.05      7.63 o 
   6  11   0        0.08        2.18      3.62 o 
   7  11   0       12.32        4.70      4.26 o 
   8  11   0        4.10       21.99     12.46 o 
   9  11   0       32.62       47.29     15.62 o 
  -5  12   0       10.05       21.93      9.38 o 
  -4  12   0       67.46       66.86      8.96 o 
  -3  12   0      229.24      256.48     12.72 o 
  -2  12   0       48.13       46.08      8.28 o 
  -1  12   0       51.59       48.05      6.44 o 
   0  12   0       79.11       70.78      6.64 o 
   1  12   0        4.89        3.07      3.61 o 
   2  12   0       32.25       43.05      5.00 o 
   3  12   0       79.40       89.78      6.49 o 
   4  12   0      120.70      137.06     13.47 o 
   5  12   0       17.99       30.08      5.59 o 
   6  12   0       60.88       70.62      7.56 o 
   7  12   0       11.00       16.77      5.46 o 
   8  12   0       27.76       31.75     13.78 o 
  -4  13   0       22.54       39.57      8.30 o 
  -3  13   0       96.96       91.86     10.06 o 
  -2  13   0        0.96       -3.14      4.65 o 
  -1  13   0        3.96        7.10      5.47 o 
   0  13   0       16.48       16.83      6.32 o 
   1  13   0        0.00        0.07      5.02 o 
   2  13   0        8.69        9.74      4.83 o 
   3  13   0        7.20        4.60      4.09 o 
   4  13   0      195.45      229.15     15.36 o 
   5  13   0       63.35       57.20      7.18 o 
   6  13   0       33.50       45.21      6.82 o 
   7  13   0      133.31      160.63     11.04 o 
   8  13   0       62.92       66.50     18.26 o 
  -3  14   0      117.25      119.23     11.65 o 
  -2  14   0        1.86        5.17      6.25 o 
  -1  14   0        2.12        2.90      5.85 o 
   0  14   0      223.32      259.02     15.45 o 
   1  14   0        7.89        8.89      6.25 o 
   2  14   0        1.92        9.84      6.67 o 
   3  14   0       19.21       21.25      7.12 o 
   4  14   0       32.52       37.70      6.71 o 
   5  14   0       12.72       19.53      5.83 o 
   6  14   0      117.34      144.87     10.92 o 
  -1  15   0        1.45        9.53      6.40 o 
   0  15   0       45.46       55.42     11.40 o 
   1  15   0        3.87        2.56     11.18 o 
   2  15   0       10.66       -2.26      6.21 o 
   3  15   0        0.40        0.79      6.38 o 
   4  15   0       14.36       16.41      7.90 o 
   5  15   0        0.55        1.75      5.68 o 
  -5 -15   1       24.09       18.85      7.16 o 
  -4 -15   1        3.17        8.44      7.50 o 
  -3 -15   1       60.31       71.82     11.26 o 
  -2 -15   1        3.82        5.98      6.98 o 
  -1 -15   1       57.46       83.90     15.58 o 
   0 -15   1       86.98       99.42     11.56 o 
   1 -15   1       13.81       28.33      8.16 o 
  -6 -14   1       37.91       45.75      8.90 o 
  -5 -14   1       37.50       30.05      7.23 o 
  -4 -14   1       83.83       94.57      9.90 o 
  -3 -14   1        7.59       -5.01      6.05 o 
  -2 -14   1        4.78       -3.55     10.04 o 
  -1 -14   1      107.96      113.48     13.09 o 
   0 -14   1      168.21      166.00     26.65 o 
   1 -14   1      115.03      115.79     11.60 o 
   2 -14   1        9.53        3.49      6.60 o 
   3 -14   1        8.24        9.56      6.75 o 
  -7 -13   1        1.48       -0.41      5.14 o 
  -6 -13   1        2.94       11.35      5.23 o 
  -5 -13   1        2.80       12.86      4.99 o 
  -4 -13   1      394.67      331.59     14.11 o 
  -3 -13   1       27.53       28.89      5.66 o 
  -2 -13   1        0.00        2.14      5.58 o 
  -1 -13   1       45.77       54.34     15.62 o 
   0 -13   1       14.25       16.79      6.31 o 
   1 -13   1        1.90        4.95      5.33 o 
   2 -13   1        2.79       13.20      6.12 o 
   3 -13   1      103.57      121.64     11.30 o 
   4 -13   1        0.15        6.49      6.12 o 
  -8 -12   1       93.05       75.74     17.82 o 
  -7 -12   1        0.92        0.01      4.65 o 
  -6 -12   1        8.98        7.55      4.55 o 
  -5 -12   1        0.03        6.11      4.18 o 
  -4 -12   1      141.32      162.42      9.36 o 
  -3 -12   1      239.88      239.57      9.55 o 
  -2 -12   1       17.35       21.48      4.12 o 
  -1 -12   1      104.60      116.87      7.98 o 
   0 -12   1       59.37       56.98      7.07 o 
   1 -12   1      133.85      122.12     15.10 o 
   2 -12   1        0.17       11.72      5.28 o 
   3 -12   1      496.00      511.78     18.88 o 
   4 -12   1       43.25       34.48      7.17 o 
   5 -12   1        0.66       -1.24      5.94 o 
  -9 -11   1       90.89       77.57     19.43 o 
  -8 -11   1       95.05       46.41     14.96 o 
  -7 -11   1      213.92      215.73     11.25 o 
  -6 -11   1        7.36       11.61      4.16 o 
  -5 -11   1        2.62        5.45      3.43 o 
  -4 -11   1       65.54       54.90      5.46 o 
  -3 -11   1       11.30       11.56      3.57 o 
  -2 -11   1       42.03       34.45      4.53 o 
  -1 -11   1       72.42       74.07      5.53 o 
   0 -11   1       39.76       39.87      5.68 o 
   1 -11   1      181.25      186.27      8.78 o 
   2 -11   1      330.15      286.44     20.44 o 
   3 -11   1       14.29       14.97      4.26 o 
   4 -11   1       49.96       50.48      6.19 o 
   5 -11   1       20.19       22.26      7.92 o 
   6 -11   1        0.13        6.18      5.90 o 
 -10 -10   1        4.42       15.62     12.02 o 
  -9 -10   1      206.90      221.78     26.32 o 
  -8 -10   1       50.44       53.45     15.10 o 
  -7 -10   1     3272.45     3392.08     93.28 o 
  -6 -10   1        8.59        4.57      5.30 o 
  -5 -10   1      293.22      235.64      9.06 o 
  -4 -10   1       12.78        8.44      3.36 o 
  -3 -10   1      306.00      263.93      9.01 o 
  -2 -10   1      142.43      143.65      6.27 o 
  -1 -10   1      144.62      135.54      6.51 o 
   0 -10   1       84.14       85.23      7.09 o 
   1 -10   1        9.50       12.13      3.56 o 
   2 -10   1       99.64       90.61      8.62 o 
   3 -10   1       13.83       20.93      4.64 o 
   4 -10   1       36.83       56.26      5.83 o 
   5 -10   1        0.30        6.28      5.72 o 
   6 -10   1      208.80      240.33     20.97 o 
   7 -10   1        3.58        6.90      7.04 o 
 -10  -9   1      107.90      130.43     22.87 o 
  -9  -9   1       13.69       19.65     10.26 o 
  -8  -9   1      130.99      117.89     18.77 o 
  -7  -9   1      169.45      196.57     14.92 o 
  -6  -9   1      594.90      621.43     14.80 o 
  -5  -9   1        2.54        1.71      3.02 o 
  -4  -9   1       97.12      102.60      5.80 o 
  -3  -9   1        0.11       -2.02      2.18 o 
  -2  -9   1      115.32      124.88      6.23 o 
  -1  -9   1       15.67       12.50      2.35 o 
   0  -9   1       72.80       73.00      3.99 o 
   1  -9   1     2324.21     2229.79     31.37 o 
   2  -9   1     1757.87     1812.58     31.87 o 
   3  -9   1      175.72      167.11      8.13 o 
   4  -9   1       38.00       43.57      5.02 o 
   5  -9   1       15.52       24.38     12.06 o 
   6  -9   1       34.75       27.05      7.11 o 
   7  -9   1      218.22      313.91     18.19 o 
   8  -9   1        1.47       -2.60      9.86 o 
 -10  -8   1        9.03       -5.43     10.12 o 
  -9  -8   1       67.98       99.27     18.33 o 
  -8  -8   1        9.09       14.81      9.09 o 
  -7  -8   1      199.74      197.11      9.28 o 
  -6  -8   1       54.82       49.88      5.46 o 
  -5  -8   1       98.68       75.17      4.91 o 
  -4  -8   1       25.64       32.48      3.65 o 
  -3  -8   1       10.69       12.10      3.51 o 
  -2  -8   1      115.70      101.28      4.85 o 
  -1  -8   1      138.75      138.64      4.68 o 
   0  -8   1      128.02      127.74      4.57 o 
   1  -8   1       42.88       38.40      2.72 o 
   2  -8   1      827.83      815.79     13.59 o 
   3  -8   1      408.56      394.70     10.34 o 
   4  -8   1       16.27       11.55      3.44 o 
   5  -8   1       90.81      116.17     11.58 o 
   6  -8   1       45.56       51.69     14.44 o 
   7  -8   1       29.26       11.73      9.82 o 
   8  -8   1       27.84       25.51     12.61 o 
 -11  -7   1        0.31        0.29     10.41 o 
 -10  -7   1      182.70      149.71     22.58 o 
  -9  -7   1        1.15        1.54      7.84 o 
  -8  -7   1       43.94       64.52     13.78 o 
  -7  -7   1       83.96       97.90      6.65 o 
  -6  -7   1        0.01       -1.02      2.30 o 
  -5  -7   1       17.96       18.44      2.97 o 
  -4  -7   1      117.13      127.65      4.59 o 
  -3  -7   1      158.31      156.89      5.60 o 
  -2  -7   1      694.76      819.92     12.22 o 
  -1  -7   1       27.30       17.91      2.28 o 
   0  -7   1      250.09      248.96      5.45 o 
   1  -7   1       79.82       62.45      3.53 o 
   2  -7   1      319.07      306.15      5.70 o 
   3  -7   1     1333.88     1325.18     24.57 o 
   4  -7   1       26.40       21.58      3.95 o 
   5  -7   1       43.93       44.49      9.78 o 
   6  -7   1        6.45       13.93      9.31 o 
   7  -7   1        3.99        9.60     10.19 o 
   8  -7   1        5.46       -0.07      9.09 o 
   9  -7   1        6.48       -1.76     10.19 o 
 -11  -6   1       12.20       19.14     12.98 o 
 -10  -6   1       12.57       11.38      8.14 o 
  -9  -6   1        2.84        5.57      6.67 o 
  -8  -6   1       10.16        7.48      5.34 o 
  -7  -6   1      157.98      149.24     11.44 o 
  -6  -6   1       20.65       19.50      2.88 o 
  -5  -6   1       25.28       12.39      3.39 o 
  -4  -6   1       22.41       24.93      2.48 o 
  -3  -6   1        0.08        1.36      1.37 o 
  -2  -6   1       72.47      101.87      3.37 o 
  -1  -6   1     5568.76     6398.94     73.63 o 
   0  -6   1      109.89      104.62      3.10 o 
   1  -6   1      210.08      163.49      3.62 o 
   2  -6   1       22.08       22.10      1.71 o 
   3  -6   1       46.49       59.42      2.69 o 
   4  -6   1      608.87      580.78     11.12 o 
   5  -6   1      436.90      413.26     11.83 o 
   6  -6   1      216.78      167.15     13.38 o 
   7  -6   1        1.20       -3.04      5.42 o 
   8  -6   1        9.29       15.93      7.81 o 
   9  -6   1        6.61       -5.13      9.82 o 
 -11  -5   1        3.40        9.41      8.74 o 
 -10  -5   1      153.37      175.99     25.59 o 
  -9  -5   1        1.33       -0.22      7.33 o 
  -8  -5   1      632.56      603.54     23.56 o 
  -7  -5   1        2.19        6.98      4.95 o 
  -6  -5   1      215.44      222.06      5.54 o 
  -5  -5   1      166.43      167.72      4.58 o 
  -4  -5   1       32.12       38.35      2.73 o 
  -3  -5   1       57.21       61.00      2.32 o 
  -2  -5   1     2340.80     2528.62     26.81 o 
  -1  -5   1      334.99      342.05      5.52 o 
   0  -5   1      118.69      108.26      3.17 o 
   1  -5   1       82.49       82.25      2.35 o 
   2  -5   1        0.46        1.24      0.85 o 
   3  -5   1       80.04      105.92      3.92 o 
   4  -5   1      952.84     1018.48     15.47 o 
   5  -5   1        1.24       -0.19      1.79 o 
   6  -5   1      356.99      365.57     18.04 o 
   7  -5   1      221.17      183.93     14.67 o 
   8  -5   1        0.01       -2.60      5.67 o 
   9  -5   1       38.15       24.48     13.27 o 
  10  -5   1       33.19       37.24     16.28 o 
 -11  -4   1       12.79        9.35      8.40 o 
 -10  -4   1       43.29       58.50     21.15 o 
  -9  -4   1      711.46      729.99     27.96 o 
  -8  -4   1       41.69       53.99      9.07 o 
  -7  -4   1      622.25      656.22     14.35 o 
  -6  -4   1        1.84        1.48      1.66 o 
  -5  -4   1     4390.07     4862.45     49.67 o 
  -4  -4   1       48.68       54.46      2.41 o 
  -3  -4   1       53.85       61.79      3.18 o 
  -2  -4   1        0.04       -0.19      0.84 o 
  -1  -4   1      151.62      173.80      3.74 o 
   0  -4   1       60.65       69.29      2.46 o 
   1  -4   1     2123.97     2128.45     19.53 o 
   2  -4   1       49.75       42.88      1.66 o 
   3  -4   1     1052.26      958.81     11.09 o 
   4  -4   1      634.43      628.55     11.99 o 
   5  -4   1       18.99       18.56      2.66 o 
   6  -4   1        0.03        2.76      7.73 o 
   7  -4   1      121.41      112.84     11.87 o 
   8  -4   1       78.26       74.02     11.41 o 
   9  -4   1       33.15       38.26      9.93 o 
  10  -4   1       19.39       21.86     14.74 o 
 -11  -3   1       16.49        2.82      7.34 o 
 -10  -3   1      184.93      177.29     16.90 o 
  -9  -3   1       10.97       -2.20      6.08 o 
  -8  -3   1       13.97       19.72      5.10 o 
  -7  -3   1        8.04        8.26      3.37 o 
  -6  -3   1        7.88       15.41      1.92 o 
  -5  -3   1      322.59      314.52      6.67 o 
  -4  -3   1      605.02      679.08      8.26 o 
  -3  -3   1       22.43       29.07      1.67 o 
  -2  -3   1        1.18        7.86      1.12 o 
  -1  -3   1       64.06       56.92      1.99 o 
   0  -3   1     3836.43     3603.43     30.90 o 
   1  -3   1      383.82      315.97      4.06 o 
   2  -3   1     5837.73     6012.48     54.14 o 
   3  -3   1     1840.28     1894.21     19.81 o 
   4  -3   1      233.11      249.30      5.32 o 
   5  -3   1        0.17        1.24      1.43 o 
   6  -3   1       36.54       23.09      3.65 o 
   7  -3   1      155.36      149.26     19.39 o 
   8  -3   1      149.68      176.97     29.91 o 
   9  -3   1       14.90        8.63      7.20 o 
  10  -3   1        0.03        2.65      7.67 o 
 -11  -2   1       62.58       76.25     19.21 o 
 -10  -2   1       56.17       72.75     25.48 o 
  -9  -2   1     2090.24     2252.14     47.46 o 
  -8  -2   1       19.28       22.30      5.34 o 
  -7  -2   1        0.60        0.71      2.87 o 
  -6  -2   1       59.38       69.79      4.55 o 
  -5  -2   1        2.52        0.16      1.02 o 
  -4  -2   1      395.04      405.50      5.93 o 
  -3  -2   1       38.62       34.70      1.66 o 
  -2  -2   1       39.24       33.22      1.40 o 
  -1  -2   1      418.99      421.32      5.48 o 
   0  -2   1      130.23      104.17      1.91 o 
   1  -2   1    37491.37    37910.64    331.14 o 
   2  -2   1      374.91      344.40      4.62 o 
   3  -2   1      244.44      278.74      4.65 o 
   4  -2   1      191.64      206.57      4.23 o 
   5  -2   1      152.90      142.55      4.39 o 
   6  -2   1       13.38        8.95      2.84 o 
   7  -2   1      184.57      177.57     12.96 o 
   8  -2   1      104.97      116.54     12.31 o 
   9  -2   1       36.24       27.96     12.28 o 
  10  -2   1        0.16        4.17      7.09 o 
  11  -2   1        3.95        9.95      8.80 o 
 -11  -1   1        9.48       -3.23     12.32 o 
 -10  -1   1       44.29       41.38     10.30 o 
  -9  -1   1       15.40       13.09      5.03 o 
  -8  -1   1     1663.95     1745.39     37.83 o 
  -7  -1   1       39.14       33.12      4.46 o 
  -6  -1   1       19.30       24.19      2.60 o 
  -5  -1   1      114.88      120.07      4.48 o 
  -4  -1   1      383.52      402.43      5.97 o 
  -3  -1   1       53.20       53.22      2.55 o 
  -2  -1   1     1446.29     1481.85     15.61 o 
  -1  -1   1        5.83        7.97      0.61 o 
   0  -1   1        3.89        9.00      1.15 o 
   1  -1   1      242.94      205.68      2.92 o 
   2  -1   1     5546.06     5345.76     52.55 o 
   3  -1   1        1.92        3.37      0.90 o 
   4  -1   1      235.48      236.32      4.38 o 
   5  -1   1      230.78      257.26      5.24 o 
   6  -1   1      139.89      116.90      5.05 o 
   7  -1   1       24.82       31.40      7.86 o 
   8  -1   1       18.88       16.15      6.72 o 
   9  -1   1       36.08       41.81      9.20 o 
  10  -1   1        0.60       16.28      8.42 o 
  11  -1   1       21.16       15.38     10.48 o 
 -11   0   1        0.58        3.59     12.46 o 
 -10   0   1       67.33       89.32     12.78 o 
  -9   0   1       62.77       52.90     12.69 o 
  -8   0   1       18.44       14.96      4.99 o 
  -7   0   1       20.63       10.22      3.80 o 
  -6   0   1       43.24       38.31      2.62 o 
  -5   0   1     1463.19     1655.11     23.90 o 
  -4   0   1       55.27       51.13      2.12 o 
  -3   0   1       11.71        4.22      0.91 o 
  -2   0   1       35.01       22.67      1.72 o 
  -1   0   1       29.63       39.04      3.74 o 
   0   0   1        7.03       -0.29      0.15 o 
   1   0   1     3191.21     3246.10     33.31 o 
   2   0   1      127.43       95.83      3.36 o 
   3   0   1       48.89       43.87      1.57 o 
   4   0   1       13.20       11.04      1.11 o 
   5   0   1     1227.24     1136.39     12.90 o 
   6   0   1      158.81      170.87      4.74 o 
   7   0   1      147.08      134.31      7.37 o 
   8   0   1      157.37      171.82     10.12 o 
   9   0   1      192.87      169.10     14.62 o 
  10   0   1        2.61        3.42      7.01 o 
  11   0   1       18.08       16.13      9.05 o 
 -11   1   1       10.72       20.70      9.46 o 
 -10   1   1        0.53        5.31      7.34 o 
  -9   1   1        7.28       17.25      7.72 o 
  -8   1   1       56.60       42.92      6.35 o 
  -7   1   1        8.83       10.62      4.20 o 
  -6   1   1      727.63      727.35     16.56 o 
  -5   1   1      165.66      153.18      4.23 o 
  -4   1   1      257.90      253.12      4.30 o 
  -3   1   1        0.66        3.61      0.81 o 
  -2   1   1      617.55      602.12      7.19 o 
  -1   1   1       34.73       32.62      1.09 o 
   0   1   1     9890.20     9995.17    113.98 o 
   1   1   1       50.36       -3.91      1.96 o 
   2   1   1      634.72      575.97      6.19 o 
   3   1   1       87.83       73.87      2.81 o 
   4   1   1      453.56      444.15      5.83 o 
   5   1   1      108.64      105.13      2.89 o 
   6   1   1       78.65       88.27      3.08 o 
   7   1   1       66.29       54.93      5.63 o 
   8   1   1      390.86      401.34     18.87 o 
   9   1   1      143.73      126.70      9.89 o 
  10   1   1      213.62      234.55     17.74 o 
  11   1   1       15.49       17.16     14.81 o 
 -10   2   1        8.98       15.01      8.09 o 
  -9   2   1        0.38       -1.13      6.04 o 
  -8   2   1       61.10       45.08     11.29 o 
  -7   2   1      329.14      301.73     12.81 o 
  -6   2   1      129.68      123.88      6.69 o 
  -5   2   1      945.67      929.04     12.54 o 
  -4   2   1      609.61      623.25      9.15 o 
  -3   2   1     3914.84     4075.27     38.89 o 
  -2   2   1       63.25       51.65      1.54 o 
  -1   2   1     4123.53     4181.14     39.61 o 
   0   2   1        5.56        7.71      0.68 o 
   1   2   1     3284.56     3299.97     33.02 o 
   2   2   1        2.43        0.88      1.25 o 
   3   2   1     2528.05     2521.29     23.45 o 
   4   2   1       35.09       43.14      1.88 o 
   5   2   1       22.69       22.33      2.15 o 
   6   2   1      258.66      252.83      5.80 o 
   7   2   1       58.79       51.90      5.15 o 
   8   2   1       89.19       97.34      8.07 o 
   9   2   1      111.51       88.90     12.90 o 
  10   2   1      119.15      152.73     14.49 o 
  11   2   1        0.95      -15.69     11.58 o 
 -10   3   1        6.86       13.49     12.02 o 
  -9   3   1        1.98        6.47      6.65 o 
  -8   3   1        0.69        3.62      5.95 o 
  -7   3   1      160.67      176.17     13.58 o 
  -6   3   1      134.06      159.60      7.58 o 
  -5   3   1       38.25       37.83      2.32 o 
  -4   3   1      152.93      147.14      3.87 o 
  -3   3   1     2261.42     2382.20     23.92 o 
  -2   3   1      806.65      796.47      8.04 o 
  -1   3   1      533.81      454.74      5.30 o 
   0   3   1     1096.19     1162.33     10.20 o 
   1   3   1      161.21      145.44      3.74 o 
   2   3   1     1118.28     1122.75     12.65 o 
   3   3   1       40.96       34.39      1.82 o 
   4   3   1      272.06      231.42      4.18 o 
   5   3   1      446.59      447.03      7.07 o 
   6   3   1       80.00       77.38      3.31 o 
   7   3   1       32.45       33.41      4.40 o 
   8   3   1       20.37       29.70      5.66 o 
   9   3   1        0.07        1.51      7.04 o 
  10   3   1      338.24      397.56     64.92 o 
  11   3   1      114.73      136.59     23.83 o 
 -10   4   1       28.09       11.66     12.17 o 
  -9   4   1        9.85       -0.22      8.43 o 
  -8   4   1       97.78       94.55     12.10 o 
  -7   4   1      238.78      192.29     14.56 o 
  -6   4   1       76.52       71.82     14.37 o 
  -5   4   1        2.36        2.06      1.59 o 
  -4   4   1       14.94       10.75      1.72 o 
  -3   4   1     1422.52     1402.50     15.92 o 
  -2   4   1       11.82       20.45      1.31 o 
  -1   4   1      430.19      406.73      5.17 o 
   0   4   1       47.43       38.43      1.48 o 
   1   4   1     2477.60     2652.70     23.49 o 
   2   4   1       48.52       48.91      2.25 o 
   3   4   1     4003.38     4593.64     46.76 o 
   4   4   1        4.26        6.65      1.38 o 
   5   4   1      862.91      898.75     12.11 o 
   6   4   1      161.95      157.68      4.68 o 
   7   4   1      102.87       87.49      4.68 o 
   8   4   1       27.43       35.21      7.80 o 
   9   4   1      177.56      189.03     14.78 o 
  10   4   1       39.82       50.57     10.24 o 
  11   4   1      275.24      309.67     21.37 o 
 -10   5   1        4.81       -0.95     10.70 o 
  -9   5   1       41.75       41.86     14.66 o 
  -8   5   1       10.82       -3.89      7.62 o 
  -7   5   1      104.10       78.28     10.99 o 
  -6   5   1      244.92      205.70     19.94 o 
  -5   5   1        0.69       -1.01      2.03 o 
  -4   5   1      278.29      274.93      6.76 o 
  -3   5   1       21.08       21.52      2.48 o 
  -2   5   1      283.47      279.63      4.68 o 
  -1   5   1       67.06       79.64      2.51 o 
   0   5   1      547.55      621.93      8.22 o 
   1   5   1       16.35       14.72      1.20 o 
   2   5   1        1.62        1.69      1.15 o 
   3   5   1       66.49       68.65      3.77 o 
   4   5   1      184.14      197.58      4.88 o 
   5   5   1       59.70       60.32      3.08 o 
   6   5   1       80.50       92.39      5.47 o 
   7   5   1        2.69        5.31      2.32 o 
   8   5   1      808.64      842.42     65.51 o 
   9   5   1       37.09       44.64     13.75 o 
  10   5   1      114.32      112.29     32.41 o 
  11   5   1       44.65       38.06     10.51 o 
  -9   6   1      199.07      197.66     26.54 o 
  -8   6   1       48.36       60.85     16.13 o 
  -7   6   1       15.52       13.71      9.97 o 
  -6   6   1      203.90      187.03     20.68 o 
  -5   6   1       13.69       10.88      3.94 o 
  -4   6   1       36.32       33.39      3.44 o 
  -3   6   1      827.12      772.24     11.13 o 
  -2   6   1       46.00       46.65      2.16 o 
  -1   6   1       98.90      114.76      3.02 o 
   0   6   1       93.14       85.13      2.62 o 
   1   6   1      248.69      283.85      4.53 o 
   2   6   1      477.04      508.84      7.57 o 
   3   6   1     1935.69     2087.54     22.46 o 
   4   6   1      172.78      180.07      5.13 o 
   5   6   1       29.55       36.65      3.07 o 
   6   6   1       67.93       65.58      3.95 o 
   7   6   1      255.55      279.15     10.13 o 
   8   6   1       67.60       53.96      8.81 o 
   9   6   1        1.75       -2.46      5.16 o 
  10   6   1        3.76        8.19      8.43 o 
  11   6   1       25.59       13.43      8.99 o 
  -9   7   1       30.52       31.31     15.25 o 
  -8   7   1        6.46       -0.29      8.94 o 
  -7   7   1       12.13       21.34     11.44 o 
  -6   7   1        2.20        6.97      8.94 o 
  -5   7   1       25.01       19.50      9.24 o 
  -4   7   1       34.61       39.50      7.51 o 
  -3   7   1        2.92        2.81      1.97 o 
  -2   7   1      289.88      278.90      5.07 o 
  -1   7   1        2.97        2.26      1.33 o 
   0   7   1       71.59       67.23      2.69 o 
   1   7   1      188.85      172.28      3.86 o 
   2   7   1      262.08      345.18      5.77 o 
   3   7   1        3.40        0.85      1.66 o 
   4   7   1       42.74       51.84      3.29 o 
   5   7   1       74.81       76.32      4.10 o 
   6   7   1      409.29      391.65      9.50 o 
   7   7   1       47.82       51.52      5.62 o 
   8   7   1       69.37       67.82     20.86 o 
   9   7   1        0.26        6.60      7.77 o 
  10   7   1        3.20       11.66     10.26 o 
  11   7   1       15.29       20.46     12.17 o 
  -8   8   1        9.94       18.77     12.98 o 
  -7   8   1        4.62       20.75     11.14 o 
  -6   8   1        9.70       14.81      8.94 o 
  -5   8   1        1.57        0.15      7.92 o 
  -4   8   1      188.01      171.96      9.50 o 
  -3   8   1        1.03        0.47      2.31 o 
  -2   8   1     1804.77     1755.42     26.58 o 
  -1   8   1      298.21      269.46      6.27 o 
   0   8   1       92.82       94.56      3.73 o 
   1   8   1        7.09        4.47      2.12 o 
   2   8   1       66.10       65.25      4.11 o 
   3   8   1      203.65      212.63      6.70 o 
   4   8   1       41.59       42.73      3.96 o 
   5   8   1       56.80       41.00      4.01 o 
   6   8   1       85.44       88.03      5.89 o 
   7   8   1      582.41      587.82     14.07 o 
   8   8   1        7.71        7.99      8.72 o 
   9   8   1        0.60       -1.03      8.65 o 
  10   8   1        7.89       13.27     10.78 o 
  -8   9   1       18.01       28.23     15.10 o 
  -7   9   1        0.02        5.94     11.14 o 
  -6   9   1        1.20        9.53      9.53 o 
  -5   9   1       29.63       47.29     12.61 o 
  -4   9   1       17.63       19.97      3.91 o 
  -3   9   1        0.55        2.86      2.74 o 
  -2   9   1        4.18        5.72      2.89 o 
  -1   9   1     2205.25     2200.04     27.73 o 
   0   9   1     1043.69     1064.90     19.86 o 
   1   9   1       80.93       84.22      5.17 o 
   2   9   1       78.95       75.56      4.56 o 
   3   9   1      120.80      121.63      5.72 o 
   4   9   1       49.60       56.89      4.48 o 
   5   9   1       39.22       35.56      4.48 o 
   6   9   1       82.69       73.40      5.84 o 
   7   9   1       17.28        7.89      3.79 o 
   8   9   1       23.81        8.87      8.50 o 
   9   9   1       30.20        7.55      8.65 o 
  10   9   1       26.36       23.46     12.61 o 
  -7  10   1        8.15       15.75     16.72 o 
  -6  10   1       16.97       23.06      9.64 o 
  -5  10   1        0.89        0.38      6.20 o 
  -4  10   1       46.15       46.64      5.63 o 
  -3  10   1       39.06       43.44      5.04 o 
  -2  10   1        8.27       12.15      3.85 o 
  -1  10   1      402.92      409.51     10.67 o 
   0  10   1      573.97      591.70     13.05 o 
   1  10   1      194.97      199.37      7.01 o 
   2  10   1      114.54      103.46      5.53 o 
   3  10   1       34.37       40.48      4.40 o 
   4  10   1       47.57       43.40      4.70 o 
   5  10   1      233.26      181.29      8.23 o 
   6  10   1        1.42       -1.12      3.11 o 
   7  10   1      269.73      268.75     10.46 o 
   8  10   1      196.35      306.68     28.67 o 
   9  10   1      271.50      278.75     28.30 o 
  10  10   1       10.07       23.02     12.83 o 
  -6  11   1       19.72       48.56     12.43 o 
  -5  11   1      332.08      449.69     33.14 o 
  -4  11   1       14.09       14.30      5.63 o 
  -3  11   1       51.52       44.16      6.74 o 
  -2  11   1      388.05      365.64     12.77 o 
  -1  11   1       31.11       25.69      5.11 o 
   0  11   1      113.82      116.50      7.11 o 
   1  11   1      395.94      376.35     10.67 o 
   2  11   1      378.92      368.66     11.85 o 
   3  11   1      137.73      144.04      7.34 o 
   4  11   1       31.94       14.24      3.84 o 
   5  11   1       26.98       27.29      4.62 o 
   6  11   1       27.20        8.95      4.06 o 
   7  11   1        0.08        2.69      4.00 o 
   8  11   1       11.25        7.30      5.09 o 
   9  11   1       64.50       37.61     14.00 o 
  -5  12   1        5.71        4.49      6.03 o 
  -4  12   1      283.26      352.32     16.85 o 
  -3  12   1       79.46       77.29      7.48 o 
  -2  12   1      124.84      133.15     10.29 o 
  -1  12   1      561.60      574.27     26.14 o 
   0  12   1        5.68        6.66      3.63 o 
   1  12   1      144.98      166.12      8.88 o 
   2  12   1       79.67       85.26      6.26 o 
   3  12   1      328.68      330.74     11.69 o 
   4  12   1       71.33       83.06      7.33 o 
   5  12   1        1.00       -2.01      3.59 o 
   6  12   1       46.17       45.73      6.74 o 
   7  12   1       46.35       35.98      8.43 o 
   8  12   1        7.24        7.30      5.55 o 
  -4  13   1        5.87       12.32      7.84 o 
  -3  13   1      128.49      158.30     12.00 o 
  -2  13   1        0.70        5.15      5.32 o 
  -1  13   1       41.61       47.00      7.42 o 
   0  13   1      147.64      133.24     10.90 o 
   1  13   1        0.23        0.52      4.23 o 
   2  13   1        7.69       13.48      4.50 o 
   3  13   1        0.09       -4.68      3.77 o 
   4  13   1      110.99      103.08      8.34 o 
   5  13   1       20.96       16.98      5.36 o 
   6  13   1       44.04       50.01      7.12 o 
   7  13   1        0.31        7.15      5.48 o 
   8  13   1      130.41      159.14     11.58 o 
  -3  14   1       12.52       17.41      7.07 o 
  -2  14   1        1.93        7.79      5.94 o 
  -1  14   1       14.46       18.57      6.32 o 
   0  14   1      108.15      131.31     11.62 o 
   1  14   1        4.76       15.33      6.22 o 
   2  14   1       14.38       24.51      8.48 o 
   3  14   1        9.95       10.26      5.75 o 
   4  14   1       11.62       15.63      5.26 o 
   5  14   1       62.97       57.52      7.57 o 
   6  14   1       17.53       14.42      6.15 o 
  -1  15   1        0.77        2.49      5.74 o 
   0  15   1        6.45        6.33      7.26 o 
   1  15   1       35.00       42.54      9.02 o 
   2  15   1       10.02       20.39      9.24 o 
   3  15   1       47.27       32.46      8.62 o 
   4  15   1       32.40       25.31     10.65 o 
   5  15   1        0.45        6.06      5.68 o 
  -4 -15   2        3.45       12.58      8.10 o 
  -3 -15   2       54.24       66.34     11.10 o 
  -2 -15   2        5.64        2.75      6.91 o 
  -1 -15   2      131.09      142.79     20.86 o 
   0 -15   2      109.46      138.24     13.48 o 
   1 -15   2       10.47       18.27      7.29 o 
  -6 -14   2      272.42      294.72     32.16 o 
  -5 -14   2        5.11       -0.48      5.74 o 
  -4 -14   2        0.02       -2.69      4.87 o 
  -3 -14   2        0.05        4.89      6.48 o 
  -2 -14   2       11.10        9.32      6.84 o 
  -1 -14   2      105.02      107.68     11.99 o 
   0 -14   2       17.87       24.98      7.92 o 
   1 -14   2        1.85       -4.70      5.58 o 
   2 -14   2        0.28        4.64      6.04 o 
   3 -14   2        1.86       13.90      6.28 o 
  -7 -13   2       53.19       77.49     10.70 o 
  -6 -13   2        3.55       11.76      6.02 o 
  -5 -13   2       28.25       25.15      6.44 o 
  -4 -13   2      106.20       97.63      9.51 o 
  -3 -13   2       33.70       19.74      5.55 o 
  -2 -13   2        0.72       -2.86      5.07 o 
  -1 -13   2        3.58        8.27      5.70 o 
   0 -13   2        5.33        7.15      5.55 o 
   1 -13   2        7.34        3.05      5.48 o 
   2 -13   2       40.48       56.16     13.71 o 
   3 -13   2      345.36      382.54     18.46 o 
   4 -13   2       33.18       35.88      8.15 o 
  -8 -12   2        4.89       10.70     11.22 o 
  -7 -12   2       30.84       31.40      7.50 o 
  -6 -12   2      146.60      152.62     14.18 o 
  -5 -12   2       27.67       33.24      5.98 o 
  -4 -12   2       27.41       17.07      4.86 o 
  -3 -12   2        8.78        7.60      3.51 o 
  -2 -12   2      136.95      113.71      7.76 o 
  -1 -12   2        1.64        8.07      4.42 o 
   0 -12   2        3.87        7.00      4.55 o 
   1 -12   2      185.48      175.32     12.13 o 
   2 -12   2       15.23       16.46      5.60 o 
   3 -12   2       50.72       56.59      7.25 o 
   4 -12   2       40.60       43.26      7.10 o 
   5 -12   2        0.10        6.18      6.60 o 
  -9 -11   2      137.56      176.47     25.44 o 
  -8 -11   2       18.55       24.93     13.49 o 
  -7 -11   2      265.73      270.09     12.55 o 
  -6 -11   2       65.90       66.57      6.45 o 
  -5 -11   2        2.59        5.45      3.60 o 
  -4 -11   2       19.19       16.82      4.01 o 
  -3 -11   2      537.77      447.45     12.28 o 
  -2 -11   2       33.60       26.72      4.10 o 
  -1 -11   2       26.85       18.64      4.12 o 
   0 -11   2       67.19       58.28      6.70 o 
   1 -11   2        5.28        4.31      3.87 o 
   2 -11   2       13.85        6.55      3.50 o 
   3 -11   2      390.69      380.41     12.90 o 
   4 -11   2      180.25      197.71      9.99 o 
   5 -11   2       20.27       29.29      7.41 o 
   6 -11   2        0.99       -0.84      6.08 o 
  -9 -10   2        1.35        0.44      9.68 o 
  -8 -10   2        0.02       10.56     10.26 o 
  -7 -10   2       11.59        6.75      4.68 o 
  -6 -10   2      330.03      348.03     11.14 o 
  -5 -10   2        0.13        3.82      3.64 o 
  -4 -10   2        0.56       -0.68      2.70 o 
  -3 -10   2       15.53        7.61      3.07 o 
  -2 -10   2      472.54      466.57     14.61 o 
  -1 -10   2        2.97        2.10      2.52 o 
   0 -10   2       99.78      106.34      6.67 o 
   1 -10   2      338.54      301.67     10.40 o 
   2 -10   2     1135.32     1149.67     23.60 o 
   3 -10   2        4.07        4.64      3.37 o 
   4 -10   2       43.27       45.50      6.15 o 
   5 -10   2        8.01       16.33      6.17 o 
   6 -10   2      100.01      106.75     11.54 o 
   7 -10   2       14.98       26.80      8.38 o 
 -10  -9   2        1.58       22.95     13.12 o 
  -9  -9   2        0.02        1.91      9.24 o 
  -8  -9   2        2.82        4.77      8.43 o 
  -7  -9   2        5.10        6.60      5.08 o 
  -6  -9   2        0.37        8.13      3.62 o 
  -5  -9   2      301.59      249.86      8.77 o 
  -4  -9   2       20.57       20.91      4.60 o 
  -3  -9   2       52.55       44.82      3.79 o 
  -2  -9   2        5.81        1.97      2.25 o 
  -1  -9   2        5.46        3.50      2.15 o 
   0  -9   2       32.70       31.82      4.74 o 
   1  -9   2     1412.27     1456.51     22.70 o 
   2  -9   2      421.66      422.93     12.57 o 
   3  -9   2      279.04      286.54     10.11 o 
   4  -9   2       24.28       33.20      4.71 o 
   5  -9   2       17.20       20.08      5.18 o 
   6  -9   2        1.89        2.71      5.94 o 
   7  -9   2       30.92       49.22      9.30 o 
   8  -9   2       53.99       55.41     20.16 o 
 -10  -8   2      169.21      214.60     26.47 o 
  -9  -8   2        0.03        7.11     10.12 o 
  -8  -8   2       86.78      109.97     18.04 o 
  -7  -8   2       66.44       73.26      6.54 o 
  -6  -8   2        0.38        2.46      2.94 o 
  -5  -8   2        1.28        2.38      2.82 o 
  -4  -8   2      128.28       96.02      5.27 o 
  -3  -8   2       10.18       10.04      2.55 o 
  -2  -8   2      311.14      312.46      8.03 o 
  -1  -8   2       49.95       57.97      4.39 o 
   0  -8   2       25.27       30.73      2.98 o 
   1  -8   2      426.26      404.09      8.84 o 
   2  -8   2      136.80      123.93      7.25 o 
   3  -8   2       30.83       22.98      4.10 o 
   4  -8   2      118.78      121.18      8.84 o 
   5  -8   2       13.15       11.60      5.07 o 
   6  -8   2      169.66      163.63     12.65 o 
   7  -8   2       43.95       20.31     11.95 o 
   8  -8   2       52.52       57.63     17.89 o 
 -10  -7   2       17.03       30.35     13.05 o 
  -9  -7   2       44.15       36.15     12.39 o 
  -8  -7   2        0.02       -2.42      7.26 o 
  -7  -7   2       61.40       63.49     13.42 o 
  -6  -7   2       95.75       91.71      5.70 o 
  -5  -7   2       18.15       17.52      2.90 o 
  -4  -7   2       45.61       44.65      3.73 o 
  -3  -7   2      642.29      701.34     12.66 o 
  -2  -7   2      175.21      199.04      5.23 o 
  -1  -7   2     1767.35     1836.41     22.83 o 
   0  -7   2      112.31      111.30      4.02 o 
   1  -7   2       46.69       33.42      2.30 o 
   2  -7   2      210.27      219.51      5.17 o 
   3  -7   2     1732.48     1747.90     22.66 o 
   4  -7   2      421.79      407.06      9.66 o 
   5  -7   2        0.64       -4.74      2.88 o 
   6  -7   2       39.78       57.21      9.64 o 
   7  -7   2        6.13        6.16      6.42 o 
   8  -7   2        1.72        1.47      6.80 o 
   9  -7   2        6.10        6.31     11.88 o 
 -11  -6   2        0.15        3.52     11.07 o 
 -10  -6   2       51.57       62.51     11.30 o 
  -9  -6   2        0.37        5.65      8.98 o 
  -8  -6   2      258.72      228.65     14.97 o 
  -7  -6   2       15.93       16.78      6.09 o 
  -6  -6   2      407.51      394.46      8.57 o 
  -5  -6   2       10.99        9.78      2.19 o 
  -4  -6   2      817.27      869.11     11.80 o 
  -3  -6   2       47.94       50.11      2.37 o 
  -2  -6   2     3677.01     4170.89     54.16 o 
  -1  -6   2      122.18      110.68      3.39 o 
   0  -6   2      626.98      758.27      9.98 o 
   1  -6   2       52.99       43.04      2.01 o 
   2  -6   2       38.32       37.13      2.54 o 
   3  -6   2        5.15        5.88      1.63 o 
   4  -6   2     3116.67     3048.00     37.57 o 
   5  -6   2      135.18      137.26      7.25 o 
   6  -6   2        0.41       -3.93      4.95 o 
   7  -6   2        1.26       -1.85      8.36 o 
   8  -6   2       15.58       14.50      7.74 o 
   9  -6   2       19.22       16.82      9.36 o 
 -11  -5   2        1.07        5.74      8.03 o 
 -10  -5   2        1.50        1.34      6.97 o 
  -9  -5   2       95.52      109.81     12.31 o 
  -8  -5   2       20.12        8.97      7.33 o 
  -7  -5   2     1250.70     1297.22     36.63 o 
  -6  -5   2       16.13       12.53      2.28 o 
  -5  -5   2      132.18      146.42      4.40 o 
  -4  -5   2      179.24      176.52      4.80 o 
  -3  -5   2      304.16      368.74      6.43 o 
  -2  -5   2       53.55       61.00      2.57 o 
  -1  -5   2     6877.34     7782.56     84.32 o 
   0  -5   2       22.26       24.07      1.63 o 
   1  -5   2        1.31        2.66      0.89 o 
   2  -5   2       36.01       31.43      1.52 o 
   3  -5   2      223.09      245.78      4.71 o 
   4  -5   2      185.96      204.96      5.07 o 
   5  -5   2      165.75      160.74      5.71 o 
   6  -5   2      104.96       94.83     22.18 o 
   7  -5   2        0.42        2.29     10.04 o 
   8  -5   2       28.37       20.07      7.78 o 
   9  -5   2        1.30        6.44     11.55 o 
  10  -5   2      124.16      167.22     17.96 o 
 -11  -4   2       15.28        0.89      7.59 o 
 -10  -4   2       16.98        8.51      6.96 o 
  -9  -4   2        0.19       13.13      7.12 o 
  -8  -4   2      672.95      677.48     26.83 o 
  -7  -4   2      108.84      114.42      8.12 o 
  -6  -4   2       20.17       26.07      2.43 o 
  -5  -4   2       15.18       21.17      2.12 o 
  -4  -4   2       22.53       24.23      1.87 o 
  -3  -4   2      146.73      165.45      4.26 o 
  -2  -4   2        2.18       -0.07      0.94 o 
  -1  -4   2      256.87      259.24      4.42 o 
   0  -4   2      409.96      508.27      6.43 o 
   1  -4   2       49.37       38.71      1.62 o 
   2  -4   2      278.64      263.82      4.51 o 
   3  -4   2      374.26      333.16      5.81 o 
   4  -4   2      786.73      831.34     12.93 o 
   5  -4   2      236.66      226.59      6.64 o 
   6  -4   2       33.18       41.99      4.43 o 
   7  -4   2        1.81        3.89      5.73 o 
   8  -4   2      520.68      503.33     30.57 o 
   9  -4   2       49.62       46.97     10.19 o 
  10  -4   2        0.85        7.11      8.28 o 
 -11  -3   2        1.17        4.81      7.70 o 
 -10  -3   2       31.34       40.14      9.33 o 
  -9  -3   2        3.16       12.38      6.73 o 
  -8  -3   2       37.11       41.52      6.51 o 
  -7  -3   2      178.34      198.17     11.39 o 
  -6  -3   2       37.92       45.21      3.65 o 
  -5  -3   2        2.06        4.08      1.33 o 
  -4  -3   2       10.91       10.75      1.36 o 
  -3  -3   2       42.53       43.11      1.88 o 
  -2  -3   2      106.02      107.84      4.14 o 
  -1  -3   2     8825.13     8717.34     79.74 o 
   0  -3   2       17.89       17.20      1.28 o 
   1  -3   2     1647.55     1634.84     14.46 o 
   2  -3   2       82.77       70.44      2.57 o 
   3  -3   2      519.65      611.44      8.05 o 
   4  -3   2      174.91      160.71      4.18 o 
   5  -3   2       16.35       31.04      2.66 o 
   6  -3   2        0.58       -1.42      2.28 o 
   7  -3   2       68.97       89.61     10.42 o 
   8  -3   2      115.10      110.43     12.39 o 
   9  -3   2        9.72       15.87      7.40 o 
  10  -3   2        0.06        5.59      7.72 o 
 -11  -2   2        4.24       -7.99     10.92 o 
 -10  -2   2       39.55       72.87     10.47 o 
  -9  -2   2      997.79     1018.23     27.29 o 
  -8  -2   2      872.53      883.15     28.50 o 
  -7  -2   2       10.42        7.96      3.36 o 
  -6  -2   2        0.41        3.78      1.90 o 
  -5  -2   2       92.02       96.54      2.72 o 
  -4  -2   2     1418.81     1508.14     15.12 o 
  -3  -2   2      131.01      117.49      2.58 o 
  -2  -2   2       13.54        7.17      0.97 o 
  -1  -2   2       19.32       18.03      1.50 o 
   0  -2   2     2036.39     1965.05     20.40 o 
   1  -2   2      669.28      560.44      6.68 o 
   2  -2   2    11932.26    12328.08    113.14 o 
   3  -2   2       26.02       31.03      1.63 o 
   4  -2   2      453.37      434.37      6.73 o 
   5  -2   2       45.76       41.53      2.69 o 
   6  -2   2       39.54       42.17      3.45 o 
   7  -2   2       48.40       42.46      7.80 o 
   8  -2   2      215.18      205.47     14.98 o 
   9  -2   2        2.38        1.44      6.07 o 
  10  -2   2        0.08       10.25      8.05 o 
  11  -2   2       33.84       27.75     15.84 o 
 -11  -1   2       29.98       69.72     20.53 o 
 -10  -1   2       61.08       53.80      9.66 o 
  -9  -1   2        5.42       12.30      5.16 o 
  -8  -1   2      900.20      866.42     23.61 o 
  -7  -1   2       80.06       89.36      8.25 o 
  -6  -1   2       86.33       86.16      5.74 o 
  -5  -1   2     1803.59     1885.02     24.36 o 
  -4  -1   2      225.93      220.14      3.54 o 
  -3  -1   2     3137.30     3495.90     33.16 o 
  -2  -1   2       86.79       75.12      1.86 o 
  -1  -1   2     2717.18     2897.00     30.86 o 
   0  -1   2       20.82       15.95      0.75 o 
   1  -1   2     1116.44     1070.56     10.40 o 
   2  -1   2      562.91      506.09      6.39 o 
   3  -1   2      875.53      924.52     10.94 o 
   4  -1   2       52.63       39.25      2.08 o 
   5  -1   2     3979.13     4287.21     47.14 o 
   6  -1   2      293.11      269.13      6.52 o 
   7  -1   2      276.53      317.45     13.50 o 
   8  -1   2      130.99      152.99     39.96 o 
   9  -1   2        0.44        0.78      8.94 o 
  10  -1   2       24.95       12.18     10.19 o 
  11  -1   2        0.29        3.07      8.15 o 
 -11   0   2        0.63        4.62     12.10 o 
 -10   0   2       49.37       61.65     11.48 o 
  -9   0   2      199.99      211.62     12.17 o 
  -8   0   2      292.54      307.48     17.15 o 
  -7   0   2      214.00      227.63     13.90 o 
  -6   0   2        0.64       -1.83      2.21 o 
  -5   0   2      434.03      450.04     12.87 o 
  -4   0   2      504.18      481.51      9.86 o 
  -3   0   2       20.27       18.15      2.50 o 
  -2   0   2      319.14      356.00      7.52 o 
  -1   0   2       10.21        5.08      0.79 o 
   0   0   2      407.83      390.13      7.48 o 
   1   0   2        5.45       -4.36      2.18 o 
   2   0   2     1606.25     1578.30     15.56 o 
   3   0   2       50.89       50.20      1.67 o 
   4   0   2      809.11      790.67      9.34 o 
   5   0   2      219.38      221.22      4.63 o 
   6   0   2      779.17      901.61     14.11 o 
   7   0   2       77.89       77.44      9.33 o 
   8   0   2      179.53      177.18     10.10 o 
   9   0   2      106.85      133.69     16.46 o 
  10   0   2        8.58        1.39      6.62 o 
  11   0   2       24.25       40.41     11.07 o 
 -11   1   2       26.00       23.09     13.49 o 
 -10   1   2        2.60        1.58      7.19 o 
  -9   1   2        0.61        2.52      6.51 o 
  -8   1   2       47.04       44.01      6.54 o 
  -7   1   2        0.67       -0.69      3.39 o 
  -6   1   2      560.55      512.94     22.00 o 
  -5   1   2       45.88       51.21      4.25 o 
  -4   1   2       10.23       11.59      2.03 o 
  -3   1   2       21.14       27.45      2.20 o 
  -2   1   2       19.13       26.08      2.00 o 
  -1   1   2     1823.68     1945.94     21.12 o 
   0   1   2        0.00       -0.71      0.35 o 
   1   1   2      243.44      194.81      3.20 o 
   2   1   2       82.02       80.65      1.92 o 
   3   1   2      514.57      409.23      5.21 o 
   4   1   2       62.08       67.58      2.14 o 
   5   1   2      195.90      173.96      3.87 o 
   6   1   2       43.66       39.85      2.58 o 
   7   1   2        3.96        2.03      2.22 o 
   8   1   2       13.44        8.83      4.57 o 
   9   1   2       89.03       83.78      8.46 o 
  10   1   2      141.85      146.34     14.81 o 
  11   1   2      218.59      224.06     28.89 o 
 -10   2   2       11.38       21.70     12.10 o 
  -9   2   2       12.08        6.39      6.92 o 
  -8   2   2       61.16       53.11     10.63 o 
  -7   2   2      296.78      287.91     11.98 o 
  -6   2   2      519.96      509.89     13.58 o 
  -5   2   2       77.83       73.40      3.45 o 
  -4   2   2      772.66      914.46     11.34 o 
  -3   2   2      665.77      685.59      8.75 o 
  -2   2   2      523.34      520.99      5.62 o 
  -1   2   2       19.09       23.53      1.29 o 
   0   2   2      433.65      478.35      5.71 o 
   1   2   2        6.91        5.89      1.06 o 
   2   2   2    65289.22    71134.62    642.33 o 
   3   2   2        0.01       -0.95      0.88 o 
   4   2   2      123.10      145.29      3.17 o 
   5   2   2        0.75        0.22      1.09 o 
   6   2   2       29.69       35.91      2.46 o 
   7   2   2       43.01       48.14      4.02 o 
   8   2   2       20.67       15.48      4.81 o 
   9   2   2       32.80       34.81      6.54 o 
  11   2   2      280.03      292.02     31.60 o 
 -10   3   2        9.99       16.57     12.39 o 
  -9   3   2        0.62        1.61      8.58 o 
  -8   3   2       16.73       11.86      6.90 o 
  -7   3   2        0.03        0.62      4.82 o 
  -6   3   2       12.16       15.25      3.41 o 
  -5   3   2       32.02       36.03      3.23 o 
  -4   3   2       58.11       66.14      2.58 o 
  -3   3   2     1413.02     1658.78     16.44 o 
  -2   3   2        4.04        0.62      0.70 o 
  -1   3   2     1232.82     1102.72     11.01 o 
   0   3   2       14.41       10.90      0.98 o 
   1   3   2     2315.89     2231.42     23.12 o 
   2   3   2      404.27      408.44      5.67 o 
   3   3   2     3262.74     3525.68     32.26 o 
   4   3   2        0.48       -1.06      1.08 o 
   5   3   2      799.74      871.18     11.81 o 
   6   3   2      100.39      106.35      3.85 o 
   7   3   2       45.55       44.13      5.50 o 
   8   3   2        0.02        2.54      3.72 o 
   9   3   2      490.27      530.47     23.10 o 
  10   3   2      879.59     1006.24     35.45 o 
  11   3   2      326.73      333.30     33.87 o 
 -10   4   2       30.78       40.40     15.62 o 
  -9   4   2       33.70       33.36     12.76 o 
  -8   4   2       21.73       24.27     11.73 o 
  -7   4   2      953.71      888.12     32.37 o 
  -6   4   2       46.73       47.39      8.01 o 
  -5   4   2        8.59        5.25      2.07 o 
  -4   4   2       33.43       37.88      2.38 o 
  -3   4   2        1.31        1.32      0.94 o 
  -2   4   2      223.48      194.42      3.39 o 
  -1   4   2       53.85       74.85      2.06 o 
   0   4   2      901.77      838.63      8.66 o 
   1   4   2       10.52       15.61      1.58 o 
   2   4   2     1352.25     1373.65     15.71 o 
   3   4   2        0.06        0.18      1.11 o 
   4   4   2       39.83       38.08      2.44 o 
   5   4   2      261.98      254.84      5.56 o 
   6   4   2       17.36       16.71      2.21 o 
   7   4   2       11.13       17.25      2.58 o 
   8   4   2       26.34       28.02      8.17 o 
   9   4   2       46.80       48.02      9.53 o 
  10   4   2      220.27      241.49     21.74 o 
  11   4   2       26.95       23.38      9.55 o 
  -9   5   2      271.87      266.80     28.59 o 
  -8   5   2        0.01       11.00     10.12 o 
  -7   5   2        2.92       -0.73      7.70 o 
  -6   5   2      629.79      514.10     31.23 o 
  -5   5   2      116.73      132.52      6.43 o 
  -4   5   2        0.17       -2.62      1.59 o 
  -3   5   2      778.68      763.40     11.57 o 
  -2   5   2      658.29      645.46     10.66 o 
  -1   5   2     2581.12     2860.94     25.34 o 
   0   5   2       97.37       94.83      2.41 o 
   1   5   2      550.31      626.35      7.60 o 
   2   5   2        3.72        2.13      1.21 o 
   3   5   2     1662.85     1981.90     22.34 o 
   4   5   2       32.54       34.98      2.69 o 
   5   5   2        0.35        2.26      1.51 o 
   6   5   2      406.16      420.69     10.63 o 
   7   5   2      855.87      965.08     16.47 o 
   8   5   2       33.40       22.96      7.49 o 
   9   5   2       25.69       18.00     10.19 o 
  10   5   2        0.00        6.77      7.42 o 
  11   5   2        0.33        4.00      8.29 o 
  -9   6   2       13.89       16.35     12.39 o 
  -8   6   2        0.15       13.56     11.22 o 
  -7   6   2      112.54      108.80     18.04 o 
  -6   6   2        3.23       11.36      8.36 o 
  -5   6   2      176.78      149.18     12.10 o 
  -4   6   2      176.54      196.38      6.60 o 
  -3   6   2      160.03      150.86      4.66 o 
  -2   6   2       73.84       86.35      4.25 o 
  -1   6   2       66.46       65.10      2.71 o 
   0   6   2        0.75        0.84      0.87 o 
   1   6   2       22.65       30.01      1.71 o 
   2   6   2       65.99      106.23      3.29 o 
   3   6   2      159.86      153.47      4.29 o 
   4   6   2      512.11      547.44      9.60 o 
   5   6   2        0.03       -1.88      1.94 o 
   6   6   2      106.99      131.04      5.63 o 
   7   6   2       30.99       30.95      3.72 o 
   8   6   2      134.59      157.48     22.54 o 
   9   6   2        0.78       -0.61      5.98 o 
  10   6   2       20.96       21.58      8.66 o 
  11   6   2        8.37        5.93      8.68 o 
  -9   7   2      116.15      129.77     23.61 o 
  -8   7   2        0.67        7.11     10.63 o 
  -7   7   2        6.41        2.86      8.58 o 
  -6   7   2       31.53       20.90     10.92 o 
  -5   7   2       82.81       95.60     15.54 o 
  -4   7   2      189.64      142.59      7.50 o 
  -3   7   2      404.40      418.01      8.36 o 
  -2   7   2       27.18       22.22      1.94 o 
  -1   7   2       11.49        7.66      1.50 o 
   0   7   2       40.14       45.46      2.32 o 
   1   7   2        8.50       19.92      1.76 o 
   2   7   2       40.88       51.51      2.39 o 
   3   7   2     2441.44     2534.54     30.14 o 
   4   7   2      231.85      249.43      6.28 o 
   5   7   2      163.14      182.55      5.84 o 
   6   7   2        0.40        0.74      2.80 o 
   7   7   2      393.31      344.01     11.39 o 
   8   7   2       60.64       67.79     10.12 o 
   9   7   2       15.70       21.15      7.83 o 
  10   7   2        1.12        2.86      8.87 o 
  11   7   2      111.52      173.69     24.71 o 
  -8   8   2        0.80        4.62      9.82 o 
  -7   8   2        7.46       32.41     13.93 o 
  -6   8   2        0.58        9.38      8.58 o 
  -5   8   2        0.91        0.59      7.11 o 
  -4   8   2       18.78        3.67      3.51 o 
  -3   8   2        3.89        4.19      3.43 o 
  -2   8   2      931.08      944.59     11.72 o 
  -1   8   2      460.98      457.94      7.76 o 
   0   8   2     1572.05     1524.68     18.48 o 
   1   8   2        6.84        6.86      1.72 o 
   2   8   2      412.00      408.48      9.11 o 
   3   8   2      152.00      151.13      5.90 o 
   4   8   2     4305.07     4632.88     57.10 o 
   5   8   2       22.27       19.59      3.34 o 
   6   8   2       22.47       18.64      3.64 o 
   7   8   2        3.25       -0.28      3.00 o 
   8   8   2        3.35       -7.40      6.16 o 
   9   8   2        1.28       20.53     10.12 o 
  10   8   2        0.15       -5.87      8.14 o 
  -7   9   2        5.78        4.33     10.78 o 
  -6   9   2        2.01       14.22      9.09 o 
  -5   9   2        8.75       10.12      9.38 o 
  -4   9   2       25.08       35.61     10.66 o 
  -3   9   2        2.34        5.25      2.81 o 
  -2   9   2      110.46      116.30      9.03 o 
  -1   9   2      668.35      670.31     11.52 o 
   0   9   2       71.77       77.94      4.06 o 
   1   9   2      173.33      174.46      6.70 o 
   2   9   2      124.27      112.77      5.30 o 
   3   9   2      191.19      187.80      6.76 o 
   4   9   2      257.22      261.89      8.03 o 
   5   9   2      764.89      688.81     14.10 o 
   6   9   2        0.82        2.28      3.26 o 
   7   9   2       15.62       10.00      3.74 o 
   8   9   2       12.46        5.36      7.12 o 
   9   9   2      181.13      224.28     25.73 o 
  10   9   2        1.34       -0.44      8.06 o 
  -7  10   2       52.10       43.99      8.97 o 
  -6  10   2        4.41        9.54      6.20 o 
  -5  10   2      160.79      212.72     19.91 o 
  -4  10   2        0.45        8.11      4.42 o 
  -3  10   2       65.24       61.60      5.65 o 
  -2  10   2      166.34      153.95      8.17 o 
  -1  10   2       50.08       47.65      4.03 o 
   0  10   2     4171.60     4172.42     56.66 o 
   1  10   2      273.09      262.85      7.89 o 
   2  10   2       18.53       23.43      3.34 o 
   3  10   2      125.21      135.54      6.29 o 
   4  10   2        0.23        3.49      2.74 o 
   5  10   2       15.58       13.83      4.32 o 
   6  10   2       76.70       72.75      6.29 o 
   7  10   2        1.78       -0.49      3.48 o 
   8  10   2       53.44       41.09      9.80 o 
   9  10   2       24.57       34.90     14.00 o 
  10  10   2        0.56       -5.21      8.14 o 
  -6  11   2       11.20       16.64      7.92 o 
  -5  11   2       21.05       32.73      7.30 o 
  -4  11   2       86.35       98.49      9.29 o 
  -3  11   2        0.15        6.16      3.34 o 
  -2  11   2       33.96       29.74      4.39 o 
  -1  11   2      853.43      853.20     19.13 o 
   0  11   2        0.70        7.85      2.99 o 
   1  11   2     1685.27     1667.32     27.70 o 
   2  11   2      124.99      132.27      6.83 o 
   3  11   2        2.61        2.40      2.89 o 
   4  11   2       16.56        9.93      3.46 o 
   5  11   2        1.11        5.79      3.45 o 
   6  11   2        2.73        3.75      3.72 o 
   7  11   2      157.56      150.28      9.82 o 
   8  11   2       29.70       32.65      6.34 o 
   9  11   2      206.19      172.73     24.56 o 
  -5  12   2       51.07       63.79     11.03 o 
  -4  12   2       13.18       19.05      6.25 o 
  -3  12   2       10.36        3.74      4.21 o 
  -2  12   2       27.19       33.77     11.58 o 
  -1  12   2      155.58      173.47     11.03 o 
   0  12   2        0.31        1.10      3.26 o 
   1  12   2       44.47       37.09      4.54 o 
   2  12   2       61.99       60.74      5.48 o 
   3  12   2        0.17       -0.33      3.24 o 
   4  12   2      141.02      146.83      8.97 o 
   5  12   2        7.10        0.91      3.88 o 
   6  12   2        0.31        0.73      4.39 o 
   7  12   2       11.36        7.87      5.03 o 
   8  12   2       55.61       64.70      8.19 o 
   9  12   2        6.28       22.73     12.68 o 
  -4  13   2       16.42       28.23      8.87 o 
  -3  13   2        4.36        8.57      5.81 o 
  -2  13   2       20.10       15.84      5.80 o 
  -1  13   2       50.54       45.11      7.21 o 
   0  13   2      103.43       92.18      8.14 o 
   1  13   2        0.65        1.12      4.12 o 
   2  13   2       41.01       48.41      6.07 o 
   3  13   2       61.75       56.50      9.64 o 
   4  13   2        3.00        5.43      4.28 o 
   5  13   2       19.12       18.48      5.39 o 
   6  13   2        0.64        5.78      4.88 o 
   7  13   2       25.90       37.37      6.82 o 
   8  13   2        4.56        6.62      5.95 o 
  -2  14   2        1.38        4.44      5.48 o 
  -1  14   2       25.67       46.17      8.27 o 
   0  14   2        0.72        5.77      5.40 o 
   1  14   2        5.66        6.29      5.13 o 
   2  14   2        6.59        7.33      5.47 o 
   3  14   2       39.73       55.64      6.99 o 
   4  14   2       22.32       23.15      5.64 o 
   5  14   2        2.56        2.30      4.74 o 
   6  14   2      285.94      284.30     16.99 o 
   0  15   2        1.29       13.53      7.01 o 
   1  15   2       91.62       87.33     10.75 o 
   2  15   2       14.05        6.68      5.81 o 
   3  15   2      113.12      149.29     11.96 o 
   4  15   2        2.94       -1.20      4.91 o 
   5  15   2       14.28        5.01      5.37 o 
  -4 -15   3       72.99       97.82     16.53 o 
  -3 -15   3        3.94        4.64      7.05 o 
  -2 -15   3       14.31       21.25      8.19 o 
  -1 -15   3      108.95      173.26     15.29 o 
   0 -15   3       27.17       24.70      8.14 o 
   1 -15   3       15.64       18.63      8.83 o 
  -6 -14   3        7.87        9.71      6.70 o 
  -5 -14   3       22.38       28.56      9.30 o 
  -4 -14   3        0.01       -3.44      4.95 o 
  -3 -14   3       11.64        6.99     11.62 o 
  -2 -14   3        4.48        9.05      6.71 o 
  -1 -14   3        2.97       12.33      7.19 o 
   0 -14   3       21.92       12.90      7.10 o 
   1 -14   3       25.13       36.10      8.67 o 
   2 -14   3       17.44        4.40      6.36 o 
   3 -14   3        1.29        8.81      6.84 o 
  -7 -13   3       34.67       44.83      8.57 o 
  -6 -13   3        4.22        2.37      5.55 o 
  -5 -13   3       42.51       52.86      8.22 o 
  -4 -13   3      280.03      265.99     13.85 o 
  -3 -13   3        9.03       12.21      5.28 o 
  -2 -13   3        2.75       -0.12      5.57 o 
  -1 -13   3       45.35       47.71      8.90 o 
   0 -13   3        2.45        0.40      5.36 o 
   1 -13   3       36.92       46.86      8.60 o 
   2 -13   3       33.08       36.00      8.00 o 
   3 -13   3        8.84       19.83      7.11 o 
   4 -13   3        7.40       10.58      5.89 o 
  -8 -12   3       56.82       53.59     16.79 o 
  -7 -12   3        0.35        1.93      5.57 o 
  -6 -12   3        2.86       -1.85      4.85 o 
  -5 -12   3      148.33      121.15     10.31 o 
  -4 -12   3       33.09       28.69      6.31 o 
  -3 -12   3       23.50       17.82      4.57 o 
  -2 -12   3       10.50        4.71      3.69 o 
  -1 -12   3      148.58      160.69     10.56 o 
   0 -12   3        1.52        6.88      5.27 o 
   1 -12   3      262.66      254.99     14.56 o 
   2 -12   3        0.16        3.22      5.07 o 
   3 -12   3      358.28      340.50     14.27 o 
   4 -12   3      168.08      205.10     12.19 o 
   5 -12   3       11.56       10.22      7.00 o 
  -9 -11   3        0.78       21.92     13.78 o 
  -8 -11   3       94.70      134.90     21.70 o 
  -7 -11   3       15.52        8.77      6.06 o 
  -6 -11   3       51.15       44.65      6.19 o 
  -5 -11   3        1.84        2.71      3.53 o 
  -4 -11   3        0.26        0.43      3.05 o 
  -3 -11   3       74.27       79.58      6.91 o 
  -2 -11   3      424.80      375.63     12.34 o 
  -1 -11   3       31.79       26.00      4.44 o 
   0 -11   3      160.43      162.56      9.88 o 
   1 -11   3        1.57        1.20      3.27 o 
   2 -11   3      641.19      660.30     25.22 o 
   3 -11   3      172.16      183.16     11.24 o 
   4 -11   3      373.44      357.41     13.12 o 
   5 -11   3        0.71        5.17      5.82 o 
   6 -11   3       11.79       18.02      7.82 o 
  -9 -10   3       24.54       29.77     12.46 o 
  -8 -10   3       14.46       20.68     11.58 o 
  -7 -10   3     1488.17      856.92     41.94 o 
  -6 -10   3      128.21      117.79      7.31 o 
  -5 -10   3      349.14      324.88     10.54 o 
  -4 -10   3       21.03       15.84      3.50 o 
  -3 -10   3      973.51      871.07     17.82 o 
  -2 -10   3      159.55      159.42     15.34 o 
  -1 -10   3      467.44      431.34     13.88 o 
   0 -10   3       39.67       40.97      5.23 o 
   1 -10   3      702.42      671.52     23.87 o 
   2 -10   3      627.17      630.13     16.15 o 
   3 -10   3       41.08       54.20      5.75 o 
   4 -10   3       25.95       20.55      4.54 o 
   5 -10   3        6.08        7.41      5.74 o 
   6 -10   3      161.56      187.59     14.71 o 
   7 -10   3       43.27       40.90     18.99 o 
 -10  -9   3       43.87       35.12     15.84 o 
  -9  -9   3        4.54        4.47      9.16 o 
  -8  -9   3      151.66      169.21     22.21 o 
  -7  -9   3      184.59      198.01     14.10 o 
  -6  -9   3       17.92       15.42      3.92 o 
  -5  -9   3      128.60      123.27      6.69 o 
  -4  -9   3      181.91      157.19     11.44 o 
  -3  -9   3       40.46       55.71      4.50 o 
  -2  -9   3      453.72      504.61     11.15 o 
  -1  -9   3       92.24       90.48      4.69 o 
   0  -9   3       82.59       92.02      5.26 o 
   1  -9   3      813.76      798.27     15.07 o 
   2  -9   3        1.02        1.95      3.03 o 
   3  -9   3      166.80      169.22      8.15 o 
   4  -9   3       10.26       11.18      3.68 o 
   5  -9   3       16.75       11.43      4.08 o 
   6  -9   3        0.58       -0.42      5.38 o 
   7  -9   3      122.03      169.96     26.76 o 
   8  -9   3        1.30        4.84      7.48 o 
 -10  -8   3       20.81       31.31     13.56 o 
  -9  -8   3      198.49      286.52     28.37 o 
  -8  -8   3        0.52        0.88      8.36 o 
  -7  -8   3      336.30      359.47     26.32 o 
  -6  -8   3      216.60      230.07      8.42 o 
  -5  -8   3     2075.27     2110.31     32.40 o 
  -4  -8   3       14.38       14.29      3.04 o 
  -3  -8   3       15.65       22.97      4.42 o 
  -2  -8   3      123.77      127.87      5.11 o 
  -1  -8   3     1315.01     1327.71     19.68 o 
   0  -8   3        0.06       -3.27      1.63 o 
   1  -8   3     1182.59     1201.82     18.54 o 
   2  -8   3       56.46       57.36      3.92 o 
   3  -8   3      747.12      738.20     17.22 o 
   4  -8   3      122.13      114.76      8.01 o 
   5  -8   3       85.84       95.08      6.12 o 
   6  -8   3        1.29        2.95      4.47 o 
   7  -8   3        9.40       19.66     15.03 o 
   8  -8   3       39.25       52.39      9.94 o 
 -10  -7   3      148.76      156.97     22.51 o 
  -9  -7   3        1.08       12.98     10.12 o 
  -8  -7   3       17.68       -3.15      7.33 o 
  -7  -7   3       28.21       32.55     11.29 o 
  -6  -7   3      170.71      156.43      7.66 o 
  -5  -7   3        4.43        3.06      2.79 o 
  -4  -7   3       97.01      100.12      4.93 o 
  -3  -7   3       61.57       72.31      3.49 o 
  -2  -7   3     1472.36     1700.44     21.65 o 
  -1  -7   3        9.19        6.64      1.83 o 
   0  -7   3     1812.11     1936.37     25.74 o 
   1  -7   3      455.07      425.38      9.69 o 
   2  -7   3        8.77        5.63      1.76 o 
   3  -7   3     2299.63     2274.24     28.16 o 
   4  -7   3     1125.28     1103.27     18.25 o 
   5  -7   3        0.00        1.47      2.79 o 
   6  -7   3      243.13      258.04     16.10 o 
   7  -7   3       22.92       29.70      9.82 o 
   8  -7   3        2.39       -3.78      8.87 o 
   9  -7   3        9.72       10.92      8.74 o 
 -11  -6   3       44.54       38.49     13.56 o 
 -10  -6   3       38.58       47.80     15.54 o 
  -9  -6   3       22.89       18.66     10.04 o 
  -8  -6   3        2.04        1.77      5.69 o 
  -7  -6   3      115.22      121.14     15.80 o 
  -6  -6   3       81.90       83.72      4.42 o 
  -5  -6   3       28.69       30.81      2.96 o 
  -4  -6   3        9.56        6.35      1.96 o 
  -3  -6   3       51.93       74.50      3.93 o 
  -2  -6   3      376.02      373.89      6.75 o 
  -1  -6   3      190.79      273.94      5.32 o 
   0  -6   3       15.33       23.13      1.98 o 
   1  -6   3        8.59       11.32      1.36 o 
   2  -6   3       12.60       13.11      1.78 o 
   3  -6   3        0.74        3.09      1.51 o 
   4  -6   3      780.94      756.10     13.01 o 
   5  -6   3     1066.47     1069.29     21.87 o 
   6  -6   3      177.14      192.49     22.95 o 
   7  -6   3        0.39       -2.58      5.73 o 
   8  -6   3       24.04       16.79      8.04 o 
   9  -6   3        3.48       10.48      8.91 o 
 -11  -5   3        0.00       18.99     12.83 o 
 -10  -5   3       26.19       25.38      8.58 o 
  -9  -5   3        0.27        8.03      7.04 o 
  -8  -5   3      333.40      316.61     17.00 o 
  -7  -5   3        0.00       -4.91      4.69 o 
  -6  -5   3     1643.11     1724.04     22.23 o 
  -5  -5   3        0.14        0.32      1.80 o 
  -4  -5   3      178.22      171.66      4.80 o 
  -3  -5   3        0.19        0.12      1.25 o 
  -2  -5   3       33.06       42.84      3.25 o 
  -1  -5   3      255.58      260.39      5.57 o 
   0  -5   3        0.02        6.86      1.26 o 
   1  -5   3        8.69        7.85      1.15 o 
   2  -5   3       10.07       16.18      1.33 o 
   3  -5   3        0.30        0.09      1.19 o 
   4  -5   3      385.50      381.44      7.47 o 
   5  -5   3      685.52      692.86     14.21 o 
   6  -5   3       70.96       69.63      6.91 o 
   7  -5   3        6.88        7.26      7.51 o 
   8  -5   3        6.60        9.67      6.93 o 
   9  -5   3        9.00       13.93      8.50 o 
  10  -5   3        7.83       11.03      8.99 o 
 -11  -4   3        1.26        8.94     11.58 o 
 -10  -4   3       64.73       68.90     13.09 o 
  -9  -4   3       70.29       66.69     10.50 o 
  -8  -4   3      120.08      125.03     13.53 o 
  -7  -4   3     2062.23     2185.37     79.20 o 
  -6  -4   3        4.72        5.39      2.59 o 
  -5  -4   3      833.64      983.59     12.90 o 
  -4  -4   3      527.92      521.73      9.03 o 
  -3  -4   3        0.47        0.16      1.30 o 
  -2  -4   3      224.66      225.86      4.96 o 
  -1  -4   3     3548.31     3661.43     37.54 o 
   0  -4   3      231.26      239.51      4.54 o 
   1  -4   3     4066.83     4037.95     35.15 o 
   2  -4   3       51.35       43.98      2.10 o 
   3  -4   3      433.60      439.95      7.63 o 
   4  -4   3      225.43      228.00      5.34 o 
   5  -4   3      153.04      154.43      5.67 o 
   6  -4   3       35.13       33.89      4.17 o 
   7  -4   3       83.02      116.09     20.75 o 
   8  -4   3      766.94      746.27     46.52 o 
   9  -4   3       13.26       26.36      8.81 o 
  10  -4   3       14.39       27.90      9.85 o 
 -11  -3   3        6.71       -9.24      9.97 o 
 -10  -3   3        0.49        6.21      7.17 o 
  -9  -3   3       20.16       17.30      5.48 o 
  -8  -3   3       12.01        9.92      5.68 o 
  -7  -3   3        9.68       20.06      4.70 o 
  -6  -3   3      155.50      159.44      7.39 o 
  -5  -3   3       27.70       24.17      1.79 o 
  -4  -3   3     2325.27     2560.06     24.45 o 
  -3  -3   3      390.76      390.74      5.44 o 
  -2  -3   3        1.08        3.30      1.22 o 
  -1  -3   3        1.33        1.60      1.04 o 
   0  -3   3     2245.89     2563.95     25.09 o 
   1  -3   3        1.22       -0.06      0.67 o 
   2  -3   3     2122.47     2118.21     21.82 o 
   3  -3   3      152.57      131.77      4.24 o 
   4  -3   3       47.17       52.79      2.45 o 
   5  -3   3       15.46       23.29      2.31 o 
   6  -3   3        8.44        4.26      2.41 o 
   7  -3   3        7.54        5.57      5.10 o 
   8  -3   3      610.59      646.95     26.46 o 
   9  -3   3      566.73      574.94     26.44 o 
  10  -3   3        7.79        8.61      8.28 o 
 -10  -2   3        0.51        4.22      5.58 o 
  -9  -2   3      366.74      397.53     16.66 o 
  -8  -2   3      164.43      170.65     10.59 o 
  -7  -2   3      138.96      143.77      8.96 o 
  -6  -2   3       72.71       77.88      5.59 o 
  -5  -2   3      790.52      823.38     10.59 o 
  -4  -2   3        1.96        2.59      1.12 o 
  -3  -2   3    11678.04    12831.92    116.90 o 
  -2  -2   3       59.32       52.41      1.96 o 
  -1  -2   3        0.02        1.34      0.78 o 
   0  -2   3        1.44       -1.20      0.60 o 
   1  -2   3     4776.73     5025.51     40.69 o 
   2  -2   3       87.84       86.76      2.62 o 
   3  -2   3     2820.81     2936.76     30.94 o 
   4  -2   3       33.74       37.45      3.16 o 
   5  -2   3       69.33       84.93      3.76 o 
   6  -2   3       38.75       40.74      3.03 o 
   7  -2   3        6.99        9.38      5.19 o 
   8  -2   3      111.61      137.50     12.98 o 
   9  -2   3        0.76        9.32      6.89 o 
  10  -2   3        0.19       12.35      7.66 o 
  11  -2   3       17.99       17.69      9.34 o 
 -10  -1   3       79.15       76.59     11.17 o 
  -9  -1   3       97.19      106.95      9.48 o 
  -8  -1   3     1397.04     1369.08     32.14 o 
  -7  -1   3        1.33        8.25      3.80 o 
  -6  -1   3       19.98       12.06      3.21 o 
  -5  -1   3        9.47       10.46      2.81 o 
  -4  -1   3      536.57      548.33     10.90 o 
  -3  -1   3        8.32        6.01      1.01 o 
  -2  -1   3     3084.91     3111.34     33.57 o 
  -1  -1   3       93.83       88.83      2.18 o 
   0  -1   3    13610.68    13868.91    134.47 o 
   1  -1   3       54.77       47.31      1.45 o 
   2  -1   3    34832.48    36675.96    354.42 o 
   3  -1   3      352.14      339.55      5.65 o 
   4  -1   3      647.02      624.10      8.59 o 
   5  -1   3     1742.27     1755.58     21.75 o 
   6  -1   3      110.03      129.64      4.73 o 
   7  -1   3       61.35       68.42      6.60 o 
   8  -1   3       29.42       41.26     10.15 o 
   9  -1   3        4.44        8.24      6.73 o 
  10  -1   3        3.55        6.63      7.19 o 
  11  -1   3        7.61       -6.17      7.20 o 
 -11   0   3        0.51       -7.84     11.07 o 
 -10   0   3        2.83       16.50     11.36 o 
  -9   0   3      163.27      167.98     14.79 o 
  -8   0   3       86.57       71.89      7.54 o 
  -7   0   3      651.81      690.25     20.19 o 
  -6   0   3        1.22       -1.91      2.75 o 
  -5   0   3      984.09     1049.44     20.31 o 
  -4   0   3      499.69      447.81      9.56 o 
  -3   0   3     1680.02     1764.53     25.13 o 
  -2   0   3      170.28      135.64      4.48 o 
  -1   0   3     3631.34     3842.57     40.60 o 
   0   0   3        0.04       -0.83      0.41 o 
   1   0   3     3483.15     3671.32     38.62 o 
   2   0   3        2.44        8.12      1.11 o 
   3   0   3      501.87      490.38      5.90 o 
   4   0   3      221.74      210.97      3.99 o 
   5   0   3      204.04      237.97      6.81 o 
   6   0   3       38.68       43.38      3.02 o 
   7   0   3      109.14       98.84      5.28 o 
   8   0   3       57.36       62.81      6.74 o 
   9   0   3        5.34        6.41     10.26 o 
  10   0   3        0.28       11.23      7.30 o 
  11   0   3       32.57       30.49     15.18 o 
 -10   1   3        8.79        7.77     10.63 o 
  -9   1   3       42.56       47.95     11.07 o 
  -8   1   3      165.33      187.73     10.96 o 
  -7   1   3        5.79        4.52      3.71 o 
  -6   1   3     3396.62     3365.11     63.23 o 
  -5   1   3      226.53      226.76      9.76 o 
  -4   1   3      108.83       94.65      4.85 o 
  -3   1   3       10.69       14.65      2.00 o 
  -2   1   3     3357.65     3392.19     36.51 o 
  -1   1   3        0.42       -1.14      0.77 o 
   0   1   3     2816.06     3053.98     28.57 o 
   1   1   3       35.96       28.56      1.00 o 
   2   1   3    21724.48    23450.35    201.65 o 
   3   1   3      129.93      129.55      2.52 o 
   4   1   3       71.99       84.62      2.62 o 
   5   1   3        3.69        2.59      1.20 o 
   6   1   3      144.38      135.12      4.12 o 
   7   1   3      501.58      499.17     11.45 o 
   8   1   3       28.62       35.22      6.89 o 
   9   1   3        0.52       -0.80      4.31 o 
  10   1   3       56.47       69.24     12.43 o 
  11   1   3        3.66       26.83     15.84 o 
 -10   2   3       13.81       27.20     13.49 o 
  -9   2   3       24.64       28.45     12.68 o 
  -8   2   3       73.01       64.18     21.19 o 
  -7   2   3       14.03       18.14      4.67 o 
  -6   2   3      263.75      246.77      9.37 o 
  -5   2   3      376.64      387.79     10.87 o 
  -4   2   3      161.90      155.77      3.79 o 
  -3   2   3      627.03      751.85      9.85 o 
  -2   2   3       33.40       40.12      1.52 o 
  -1   2   3     1766.11     1891.20     19.94 o 
   0   2   3      196.41      185.41      2.97 o 
   1   2   3    14331.78    14909.05    128.55 o 
   2   2   3      116.33       86.72      2.22 o 
   3   2   3     6850.38     7055.25     65.16 o 
   4   2   3       74.85       70.40      2.52 o 
   5   2   3     1127.54     1171.30     13.73 o 
   6   2   3      210.37      217.20      5.12 o 
   7   2   3       63.16       77.53      4.79 o 
   8   2   3       50.46       59.76      7.23 o 
   9   2   3        0.00        1.70      3.96 o 
  10   2   3      144.73      123.19     13.28 o 
  11   2   3      663.57      776.71     48.46 o 
 -10   3   3       11.80        0.15     10.12 o 
  -9   3   3        2.14       -4.77      9.24 o 
  -8   3   3       38.57       52.49     13.56 o 
  -7   3   3       70.78       93.11     15.10 o 
  -6   3   3       70.72       93.85      6.46 o 
  -5   3   3       94.92       90.62      3.49 o 
  -4   3   3      969.43     1085.76     12.87 o 
  -3   3   3        0.50        0.06      0.79 o 
  -2   3   3      932.14      906.43      9.67 o 
  -1   3   3      579.41      531.92      6.95 o 
   0   3   3     1530.90     1386.38     14.60 o 
   1   3   3       62.73       53.95      1.65 o 
   2   3   3      211.25      221.07      6.14 o 
   3   3   3       19.63       14.72      1.34 o 
   4   3   3     1190.07     1376.14     15.21 o 
   5   3   3       10.44        7.83      1.68 o 
   6   3   3       14.43       15.95      2.13 o 
   7   3   3       13.63       12.60      2.62 o 
   8   3   3        1.20        3.27      3.64 o 
   9   3   3       17.09       12.97      8.17 o 
  10   3   3     1431.52     1580.54     47.24 o 
  11   3   3      243.93      245.61     29.69 o 
 -10   4   3       31.01       41.57     16.13 o 
  -9   4   3       27.59        8.72     11.07 o 
  -8   4   3       16.39       42.38     13.93 o 
  -7   4   3      327.85      269.44     23.75 o 
  -6   4   3        2.34        4.37      3.49 o 
  -5   4   3       38.40       48.46      3.72 o 
  -4   4   3        0.60        2.67      1.16 o 
  -3   4   3      424.59      461.22      6.53 o 
  -2   4   3      105.33      149.30      3.35 o 
  -1   4   3     7347.31     7746.51     63.41 o 
   0   4   3        4.03        1.60      0.85 o 
   1   4   3      412.96      489.20      6.42 o 
   2   4   3       11.88       15.26      1.62 o 
   3   4   3     2285.15     2390.06     25.85 o 
   4   4   3       22.87       19.80      2.00 o 
   5   4   3     1151.24     1190.32     14.24 o 
   6   4   3        1.17        0.30      1.63 o 
   7   4   3        8.28        9.78      2.32 o 
   8   4   3        0.04        0.13      4.70 o 
   9   4   3      122.49      102.70     11.92 o 
  10   4   3       68.80       65.80     11.37 o 
  11   4   3      365.27      370.22     22.11 o 
  -9   5   3       42.82       68.92     17.60 o 
  -8   5   3       29.65       21.63     12.10 o 
  -7   5   3       33.66        5.43      9.38 o 
  -6   5   3       38.49       37.83     11.58 o 
  -5   5   3       50.94       54.75      5.65 o 
  -4   5   3      172.53      156.04      5.49 o 
  -3   5   3       59.92       55.18      2.39 o 
  -2   5   3     5939.77     6256.62     60.47 o 
  -1   5   3      778.10      854.18      9.06 o 
   0   5   3      107.09      107.68      2.75 o 
   1   5   3        2.18        3.61      1.05 o 
   2   5   3      181.85      203.98      4.38 o 
   3   5   3        3.04       -0.11      1.34 o 
   4   5   3       30.31       40.08      2.63 o 
   5   5   3      105.62      115.30      4.44 o 
   6   5   3     1295.73     1327.20     20.09 o 
   7   5   3        8.10        9.24      3.04 o 
   8   5   3       73.16       80.54     22.95 o 
   9   5   3        8.93        3.49      5.90 o 
  10   5   3      214.33      184.72     16.17 o 
  11   5   3       26.35       32.76     10.30 o 
  -9   6   3      369.19      376.92     33.51 o 
  -8   6   3       99.11       97.00     19.14 o 
  -7   6   3      148.67      141.57     20.16 o 
  -6   6   3       90.93       85.71     15.40 o 
  -5   6   3      187.17      177.02     13.06 o 
  -4   6   3       50.00       49.43      3.84 o 
  -3   6   3       98.61       84.33      3.28 o 
  -2   6   3        3.29        2.45      1.36 o 
  -1   6   3      338.73      361.73      6.16 o 
   0   6   3       75.76       69.20      2.56 o 
   1   6   3      884.94      848.32     10.00 o 
   2   6   3       60.95       43.96      2.44 o 
   3   6   3      915.43      964.38     12.90 o 
   4   6   3       64.22       64.83      3.52 o 
   5   6   3      130.03      150.78      5.58 o 
   6   6   3      223.76      209.67      6.80 o 
   7   6   3     1057.50     1096.88     18.41 o 
   8   6   3       11.91        9.81      6.64 o 
   9   6   3        2.66        6.82      9.53 o 
  10   6   3        3.62        5.64      7.15 o 
  11   6   3       40.45       25.81     10.16 o 
  -8   7   3       23.55       27.13     12.98 o 
  -7   7   3       29.49       22.43     11.58 o 
  -6   7   3       38.33       37.98     12.32 o 
  -5   7   3      200.99      178.38     19.36 o 
  -4   7   3      405.22      335.28     10.82 o 
  -3   7   3       50.96       45.83      2.79 o 
  -2   7   3      270.40      242.68      4.83 o 
  -1   7   3      176.27      154.57      3.70 o 
   0   7   3      384.25      381.40      5.81 o 
   1   7   3       81.00       68.43      2.54 o 
   2   7   3      159.32      140.89      4.25 o 
   3   7   3      150.77      156.57      4.90 o 
   4   7   3      137.90      149.54      5.54 o 
   5   7   3      132.86      136.20      6.94 o 
   6   7   3       65.14       59.14      4.34 o 
   7   7   3       44.13       52.90      5.47 o 
   8   7   3      261.97      275.95     15.96 o 
   9   7   3        0.60        7.85      6.39 o 
  10   7   3       12.73       14.08     11.07 o 
  11   7   3        3.26        5.35     11.14 o 
  -8   8   3       63.77       85.34     20.02 o 
  -7   8   3       25.30       44.87     14.96 o 
  -6   8   3       72.11       40.91     13.56 o 
  -5   8   3        9.97       13.12      8.94 o 
  -4   8   3       35.67       29.26      5.24 o 
  -3   8   3       29.82       20.40      4.08 o 
  -2   8   3       88.45       84.77      3.36 o 
  -1   8   3      641.16      660.56     10.28 o 
   0   8   3       19.31       17.22      1.98 o 
   1   8   3        3.95        3.29      1.58 o 
   2   8   3       39.25       37.63      2.86 o 
   3   8   3        0.04        2.93      1.88 o 
   4   8   3      229.20      234.62      7.42 o 
   5   8   3       17.58       21.00      3.32 o 
   6   8   3       73.19       72.01      4.95 o 
   7   8   3      609.72      542.03     17.57 o 
   8   8   3        4.26        2.05      3.97 o 
   9   8   3        3.34       -1.39      7.92 o 
  10   8   3       12.12        5.43     10.19 o 
  11   8   3        6.24       14.52     12.32 o 
  -7   9   3        6.43        3.01     11.00 o 
  -6   9   3       17.10       22.36     11.22 o 
  -5   9   3        9.89        8.65      9.38 o 
  -4   9   3       70.28       76.33     14.66 o 
  -3   9   3        2.17        5.24      2.68 o 
  -2   9   3      263.98      258.20      7.62 o 
  -1   9   3       31.53       33.35      2.95 o 
   0   9   3     1111.24     1088.60     17.01 o 
   1   9   3      233.27      224.32      6.86 o 
   2   9   3       64.00       60.50      4.24 o 
   3   9   3        3.68        6.13      2.59 o 
   4   9   3      130.51      132.44      6.11 o 
   5   9   3        0.00       -0.32      2.44 o 
   6   9   3        0.95       -0.70      2.79 o 
   7   9   3        0.08       -2.16      3.00 o 
   8   9   3        2.71       -1.77      4.00 o 
   9   9   3       33.73       33.29     13.34 o 
  10   9   3        4.00        7.77      9.38 o 
  -7  10   3        1.52       11.00     12.32 o 
  -6  10   3      127.68      191.65     24.56 o 
  -5  10   3       83.11       87.05     19.91 o 
  -4  10   3        0.85        7.23      4.30 o 
  -3  10   3      181.03      186.55      7.96 o 
  -2  10   3       29.00       15.76      4.08 o 
  -1  10   3     1183.25     1225.20     19.15 o 
   0  10   3     1402.28     1321.31     22.32 o 
   1  10   3     2520.61     2519.13     34.37 o 
   2  10   3        0.05       -1.67      2.11 o 
   3  10   3       67.22       60.13      4.64 o 
   4  10   3       93.35       84.09      5.89 o 
   5  10   3        6.18        2.31      3.14 o 
   6  10   3       58.08       59.99      7.25 o 
   7  10   3       25.89       18.85      4.48 o 
   8  10   3       65.46       74.19      7.60 o 
   9  10   3      138.47       41.35     13.64 o 
  10  10   3        1.48        6.53     10.48 o 
  -6  11   3      124.10      156.09     12.72 o 
  -5  11   3       18.64       14.74     12.50 o 
  -4  11   3       87.98       91.32      8.92 o 
  -3  11   3        1.87        4.34      3.58 o 
  -2  11   3      131.65      125.13      6.96 o 
  -1  11   3       30.23       35.26      4.61 o 
   0  11   3      110.45      109.29      6.03 o 
   1  11   3     2479.09     2396.98     36.63 o 
   2  11   3       14.71       17.40      3.64 o 
   3  11   3       30.36       23.42      4.16 o 
   4  11   3        1.77        4.02      3.14 o 
   5  11   3       34.21       32.64      5.96 o 
   6  11   3      107.14       87.44      6.92 o 
   7  11   3        2.79        5.82      4.55 o 
   8  11   3      625.96      670.22     31.97 o 
   9  11   3        1.82        3.67     11.44 o 
  -5  12   3        7.53       10.01      6.38 o 
  -4  12   3        1.06       10.82      5.72 o 
  -3  12   3        0.43        8.15      4.45 o 
  -2  12   3       42.29       36.73      6.29 o 
  -1  12   3       76.18       74.49      9.37 o 
   0  12   3        7.08       10.36      5.09 o 
   1  12   3        1.24        2.51      3.12 o 
   2  12   3        0.36       -2.80      2.74 o 
   3  12   3        3.32        0.38      3.42 o 
   4  12   3        5.04       12.05      4.13 o 
   5  12   3        1.79        4.30      4.15 o 
   6  12   3        0.22        2.40      4.75 o 
   7  12   3        1.32       -1.18      4.56 o 
   8  12   3       39.62       45.55      7.47 o 
   9  12   3      130.44       79.91     19.94 o 
  -4  13   3       18.70       17.30      7.77 o 
  -3  13   3       72.11       88.57      9.31 o 
  -2  13   3       14.22       18.26      5.67 o 
  -1  13   3       58.03       50.85      8.65 o 
   0  13   3       43.17       46.62      6.41 o 
   1  13   3        3.98       -0.61      4.26 o 
   2  13   3       21.49       23.33      5.15 o 
   3  13   3       66.29       64.59      9.47 o 
   4  13   3      241.32      207.68     11.46 o 
   5  13   3       38.74       28.30      6.92 o 
   6  13   3        5.92        6.30      4.70 o 
   7  13   3        0.17        1.28      4.94 o 
   8  13   3      163.04      195.80     17.33 o 
  -2  14   3      407.35      453.22     28.63 o 
  -1  14   3        3.86        2.49      6.09 o 
   0  14   3        9.89        2.24      5.68 o 
   1  14   3        9.03       13.24      5.54 o 
   2  14   3       16.24       11.12      5.18 o 
   3  14   3      168.90      217.27     13.08 o 
   4  14   3       26.95       20.24      5.47 o 
   5  14   3      261.69      253.60     12.52 o 
   6  14   3       63.05       79.32      8.78 o 
   0  15   3        0.12       -0.30      5.47 o 
   1  15   3       23.38       36.18     12.54 o 
   2  15   3      213.29      241.16     23.48 o 
   3  15   3       21.16       20.66      6.71 o 
   4  15   3        3.95        7.63      5.11 o 
   5  15   3        0.88        3.00      5.46 o 
  -4 -15   4        0.79        7.72     11.11 o 
  -3 -15   4       47.78       52.19     10.47 o 
  -2 -15   4        5.91        5.77      7.41 o 
  -1 -15   4        0.76        9.69      7.15 o 
   0 -15   4       16.81       23.12      8.39 o 
  -6 -14   4       86.54       93.89     11.16 o 
  -5 -14   4        0.57       -3.67      5.46 o 
  -4 -14   4        0.03       -2.15      6.20 o 
  -3 -14   4        0.19        4.36      7.02 o 
  -2 -14   4        6.72        3.25      6.82 o 
  -1 -14   4        3.64        7.71      6.66 o 
   0 -14   4        1.30       10.71      7.08 o 
   1 -14   4      242.70      265.67     16.85 o 
   2 -14   4       20.59       21.23      7.63 o 
   3 -14   4        5.34        8.20      7.25 o 
  -7 -13   4       69.65       66.24     25.99 o 
  -6 -13   4        5.13       10.70      6.39 o 
  -5 -13   4       91.33       95.02      9.97 o 
  -4 -13   4       51.52       52.21     10.21 o 
  -3 -13   4       62.41       70.25     19.17 o 
  -2 -13   4       81.10       80.22     12.24 o 
  -1 -13   4       44.50       43.71     13.45 o 
   0 -13   4       12.42        8.23      6.06 o 
   1 -13   4       85.04       91.04     12.61 o 
   2 -13   4      149.76      158.81     31.31 o 
   3 -13   4      135.21      133.13     12.69 o 
   4 -13   4        7.83       19.77      6.67 o 
  -8 -12   4       97.11      163.35     23.75 o 
  -7 -12   4        1.44        5.04      6.95 o 
  -6 -12   4        3.79        5.64      5.40 o 
  -5 -12   4       17.60       10.29      5.68 o 
  -4 -12   4       22.41       23.59      5.93 o 
  -3 -12   4        8.00       11.64      4.93 o 
  -2 -12   4       83.49       60.20      7.53 o 
  -1 -12   4       51.76       48.02      8.43 o 
   0 -12   4       46.20       36.67      7.77 o 
   1 -12   4      144.80      126.32     26.50 o 
   2 -12   4        1.91        9.69      4.72 o 
   3 -12   4       67.56       78.23      8.29 o 
   4 -12   4      176.78      168.17     14.47 o 
   5 -12   4       22.92       24.05      8.11 o 
  -9 -11   4        0.02       -6.60      9.75 o 
  -8 -11   4       31.07       33.58     14.15 o 
  -7 -11   4      570.98      532.82     24.50 o 
  -6 -11   4       25.24       30.17      5.83 o 
  -5 -11   4       83.45       74.30      7.07 o 
  -4 -11   4        9.74        7.58      3.90 o 
  -3 -11   4      504.46      426.27     17.66 o 
  -2 -11   4      310.35      280.96     10.77 o 
  -1 -11   4       99.89       90.96      8.08 o 
   0 -11   4       77.98       75.60     10.54 o 
   1 -11   4       59.91       63.57      6.11 o 
   2 -11   4      128.14      154.23     10.07 o 
   3 -11   4       40.83       30.78      5.48 o 
   4 -11   4        0.86       -2.36      6.49 o 
   5 -11   4        6.30       -1.13      5.68 o 
   6 -11   4      116.98      135.88     13.75 o 
  -9 -10   4        0.63        9.60     11.51 o 
  -8 -10   4      758.98      773.78     45.02 o 
  -7 -10   4      102.60       97.29     17.67 o 
  -6 -10   4       12.80        6.95      6.00 o 
  -5 -10   4       16.66       11.41      4.10 o 
  -4 -10   4       34.30       29.56      4.75 o 
  -3 -10   4       14.90       12.34      3.61 o 
  -2 -10   4       39.53       48.13      7.43 o 
  -1 -10   4      121.13      101.13      6.51 o 
   0 -10   4      198.91      190.27      8.64 o 
   1 -10   4      182.81      163.39      8.14 o 
   2 -10   4        0.05        0.36      3.28 o 
   3 -10   4        7.67       13.82      4.17 o 
   4 -10   4       39.73       39.37      5.59 o 
   5 -10   4        8.28        2.35      4.00 o 
   6 -10   4        2.46        2.58      6.34 o 
   7 -10   4       41.20       58.18     10.59 o 
 -10  -9   4        1.29        6.45     12.24 o 
  -9  -9   4       44.26       92.23     19.80 o 
  -8  -9   4       11.82       12.68      9.90 o 
  -7  -9   4        0.03       15.62      9.97 o 
  -6  -9   4      219.32      234.91     16.61 o 
  -5  -9   4      434.80      412.63     17.48 o 
  -4  -9   4       53.80       45.87      5.75 o 
  -3  -9   4      525.88      498.01     13.91 o 
  -2  -9   4      123.00      117.56      6.23 o 
  -1  -9   4      151.48      176.45      7.70 o 
   0  -9   4       12.46       11.19      2.65 o 
   1  -9   4       70.57       75.27      5.28 o 
   2  -9   4      392.72      372.16     11.61 o 
   3  -9   4        1.85       -0.26      2.97 o 
   4  -9   4        4.69        9.18      3.73 o 
   5  -9   4        0.50        4.01      3.79 o 
   6  -9   4        1.08       -6.49      5.29 o 
   7  -9   4        8.14        3.39      6.38 o 
   8  -9   4       73.95       66.58     19.61 o 
 -10  -8   4       38.32       43.92     15.18 o 
  -9  -8   4        0.16       10.26      9.68 o 
  -8  -8   4       69.67       95.02     17.38 o 
  -7  -8   4       11.57        2.35      7.55 o 
  -6  -8   4      475.13      459.04     13.50 o 
  -5  -8   4       11.68        8.80      3.26 o 
  -4  -8   4      980.54      914.06     14.96 o 
  -3  -8   4        0.34        1.34      2.31 o 
  -2  -8   4      433.93      447.60      9.50 o 
  -1  -8   4       83.11       85.33      4.33 o 
   0  -8   4        1.34        1.82      2.61 o 
   1  -8   4       40.63       39.55      3.36 o 
   2  -8   4      320.14      286.10      7.53 o 
   3  -8   4     1718.76     1734.05     27.50 o 
   4  -8   4       12.36        6.14      3.04 o 
   5  -8   4        1.05        5.87      3.14 o 
   6  -8   4      176.75      168.35     10.82 o 
   7  -8   4        3.22        8.61      5.24 o 
   8  -8   4       74.01       61.61     16.37 o 
 -10  -7   4        5.53       21.77     12.83 o 
  -9  -7   4        0.80       -0.07      8.94 o 
  -8  -7   4        0.52        6.09      7.70 o 
  -7  -7   4       29.97       21.19      9.53 o 
  -6  -7   4        0.92        0.41      2.97 o 
  -5  -7   4        1.50        2.57      2.53 o 
  -4  -7   4        9.32        6.70      2.17 o 
  -3  -7   4       66.17       64.31      3.49 o 
  -2  -7   4       59.44       63.46      3.67 o 
  -1  -7   4      657.48      734.99     13.32 o 
   0  -7   4       28.85       35.35      2.93 o 
   1  -7   4     2496.11     2530.73     30.39 o 
   2  -7   4       30.75       30.99      2.82 o 
   3  -7   4     2281.08     2363.87     32.49 o 
   4  -7   4      685.15      654.05     13.94 o 
   5  -7   4       53.23       50.43      5.14 o 
   6  -7   4       29.52       24.19      5.78 o 
   7  -7   4        3.24        2.12      7.50 o 
   8  -7   4       15.68        8.28      5.93 o 
   9  -7   4       16.12       25.66      7.59 o 
 -10  -6   4       10.13       19.80     12.61 o 
  -9  -6   4       61.01       61.95     15.91 o 
  -8  -6   4       51.64       68.21     15.40 o 
  -7  -6   4        0.00        2.11      4.90 o 
  -6  -6   4     2937.32     2992.94     45.49 o 
  -5  -6   4        2.20        3.25      2.31 o 
  -4  -6   4      366.44      371.17     12.17 o 
  -3  -6   4       12.63       12.81      2.06 o 
  -2  -6   4      210.49      229.64      7.39 o 
  -1  -6   4      521.52      525.57      8.87 o 
   0  -6   4       95.44       97.21      3.46 o 
   1  -6   4        3.13        3.41      1.11 o 
   2  -6   4        9.33        9.90      1.42 o 
   3  -6   4      339.99      324.54      6.99 o 
   4  -6   4       69.28       60.93      5.59 o 
   5  -6   4       37.63       35.77      4.18 o 
   6  -6   4       89.02       79.91      7.86 o 
   7  -6   4        8.72        9.48      6.69 o 
   8  -6   4        1.54        0.47      6.41 o 
   9  -6   4       45.53       38.40     10.45 o 
 -11  -5   4        6.82       10.04     12.76 o 
 -10  -5   4        0.00        2.86      8.94 o 
  -9  -5   4      128.25      122.73     18.84 o 
  -8  -5   4       60.08       56.59      9.46 o 
  -7  -5   4      683.48      675.30     36.62 o 
  -6  -5   4      286.22      277.29      8.26 o 
  -5  -5   4      149.73      156.71      5.40 o 
  -4  -5   4        2.73        1.72      1.83 o 
  -3  -5   4      177.37      217.17      5.97 o 
  -2  -5   4      176.50      165.25      4.49 o 
  -1  -5   4     5866.65     6261.90     62.94 o 
   0  -5   4      380.61      445.28      6.76 o 
   1  -5   4       17.97       18.53      1.42 o 
   2  -5   4        7.45        1.68      1.26 o 
   3  -5   4      128.94      110.14      3.92 o 
   4  -5   4      154.15      153.72      6.48 o 
   5  -5   4      149.53      155.14      5.79 o 
   6  -5   4        6.70        5.53      4.73 o 
   7  -5   4       27.99       35.78      8.13 o 
   8  -5   4        5.07       -0.44      8.17 o 
   9  -5   4        0.01        0.34      8.10 o 
  10  -5   4       37.56       20.86     10.78 o 
 -11  -4   4        1.81       15.91     12.61 o 
 -10  -4   4       24.32       13.78      9.60 o 
  -9  -4   4        0.65       -5.49     11.00 o 
  -8  -4   4        5.81        8.92      4.72 o 
  -7  -4   4       46.98       42.15      6.12 o 
  -6  -4   4      119.87      130.08     11.95 o 
  -5  -4   4       67.55       65.53      4.19 o 
  -4  -4   4       23.38       22.35      2.41 o 
  -3  -4   4       56.25       57.70      3.14 o 
  -2  -4   4     2578.22     2611.55     32.40 o 
  -1  -4   4        2.59        4.40      1.24 o 
   0  -4   4     5235.10     5608.41     52.78 o 
   1  -4   4       14.18       16.78      1.25 o 
   2  -4   4      403.48      426.44      6.31 o 
   3  -4   4       52.48       50.51      2.50 o 
   4  -4   4      117.85      114.71      3.65 o 
   5  -4   4       43.83       39.32      4.27 o 
   6  -4   4       22.75       17.80      3.05 o 
   7  -4   4       27.98        6.26      6.13 o 
   8  -4   4      192.24      166.12     14.70 o 
   9  -4   4        4.83        8.21      6.98 o 
  10  -4   4       20.72       12.27      8.86 o 
 -11  -3   4        7.21       18.48     12.17 o 
 -10  -3   4       11.06       15.54     10.26 o 
  -9  -3   4      142.16      161.90     11.21 o 
  -8  -3   4       22.54       18.53      5.23 o 
  -7  -3   4      913.21      878.70     22.61 o 
  -6  -3   4        5.45        5.59      3.07 o 
  -5  -3   4      335.51      383.23      6.53 o 
  -4  -3   4      217.34      218.40      4.35 o 
  -3  -3   4      534.51      660.77      9.01 o 
  -2  -3   4       99.40       81.35      3.48 o 
  -1  -3   4     1612.12     1534.96     16.93 o 
   0  -3   4      131.35      127.64      2.55 o 
   1  -3   4     1217.79     1357.94     12.45 o 
   2  -3   4        0.37        2.20      0.91 o 
   3  -3   4     2582.99     2715.76     31.74 o 
   4  -3   4      881.64      868.79     11.55 o 
   5  -3   4      150.77      152.64      5.42 o 
   6  -3   4       95.71       99.52      5.25 o 
   7  -3   4       26.06       29.99      7.04 o 
   8  -3   4      143.94      180.11     14.98 o 
   9  -3   4      272.89      255.69     18.47 o 
  10  -3   4        7.15        6.23      7.59 o 
 -10  -2   4        3.70       13.70      7.26 o 
  -9  -2   4      263.37      295.10     14.81 o 
  -8  -2   4      113.07      104.14      8.84 o 
  -7  -2   4        4.69        3.42      4.88 o 
  -6  -2   4       30.43       38.29      5.21 o 
  -5  -2   4       68.16       72.12      2.80 o 
  -4  -2   4       21.93       14.86      1.32 o 
  -3  -2   4      461.47      481.92      6.81 o 
  -2  -2   4     1234.82     1148.47     13.06 o 
  -1  -2   4        0.29       -1.13      0.78 o 
   0  -2   4      155.63      103.11      2.25 o 
   1  -2   4      409.63      347.72      4.27 o 
   2  -2   4     9074.67     9603.58     88.64 o 
   3  -2   4      334.64      321.95      5.73 o 
   4  -2   4      456.69      415.44      7.16 o 
   5  -2   4      194.34      196.44      5.34 o 
   6  -2   4      160.92      167.12      5.41 o 
   7  -2   4       11.95       18.36      4.70 o 
   8  -2   4       31.75       23.49      7.86 o 
   9  -2   4        3.44        8.72      6.89 o 
  10  -2   4        4.86       12.38      7.99 o 
  11  -2   4        9.97        7.98      8.49 o 
 -10  -1   4        9.23       25.97      7.93 o 
  -9  -1   4       59.20       65.70     17.52 o 
  -8  -1   4      202.41      201.22     11.54 o 
  -7  -1   4      161.80      171.08     11.59 o 
  -6  -1   4      193.68      191.40      8.13 o 
  -5  -1   4      343.59      332.60      9.76 o 
  -4  -1   4      138.89      129.33      5.03 o 
  -3  -1   4      335.56      484.91      8.67 o 
  -2  -1   4       11.53       13.73      1.11 o 
  -1  -1   4       66.91       57.22      2.95 o 
   0  -1   4        0.02       -0.81      0.50 o 
   1  -1   4      295.41      262.01      4.19 o 
   2  -1   4       77.38       60.69      1.98 o 
   3  -1   4      363.96      361.89      5.89 o 
   4  -1   4      236.51      235.40      4.38 o 
   5  -1   4     1271.02     1439.16     18.58 o 
   6  -1   4       31.41       30.84      4.07 o 
   7  -1   4       47.35       40.58      4.34 o 
   8  -1   4       84.23       67.07      9.78 o 
   9  -1   4       17.25        9.71     11.18 o 
  10  -1   4       27.14       27.28      8.91 o 
  11  -1   4        1.50       -6.66      7.70 o 
 -11   0   4        6.96       33.14     14.59 o 
 -10   0   4      251.38      286.52     28.15 o 
  -9   0   4       37.16       31.08      7.29 o 
  -8   0   4        4.82       13.20      4.92 o 
  -7   0   4      788.03      744.71     20.77 o 
  -6   0   4      811.98      763.73     17.49 o 
  -5   0   4      152.83      146.19      7.04 o 
  -4   0   4     2251.15     2268.04     32.53 o 
  -3   0   4       55.64       71.68      4.91 o 
  -2   0   4     1281.88     1372.27     19.05 o 
  -1   0   4       12.82        3.89      1.09 o 
   0   0   4     6775.24     6880.16     66.69 o 
   1   0   4       42.51       34.78      1.30 o 
   2   0   4    39170.28    41572.03    376.97 o 
   3   0   4       15.30       15.56      1.71 o 
   4   0   4       16.31       17.14      2.00 o 
   5   0   4      474.53      459.15      7.47 o 
   6   0   4       13.28        9.72      2.61 o 
   7   0   4        0.77        2.67      2.19 o 
   8   0   4       18.90       17.77      4.81 o 
   9   0   4        8.20        9.07      6.66 o 
  10   0   4       25.86       33.42      9.40 o 
  11   0   4        0.01       -2.14     10.26 o 
 -10   1   4        4.97       -3.67      9.60 o 
  -9   1   4       24.29       56.45     14.66 o 
  -8   1   4       13.21       11.53      5.52 o 
  -7   1   4       68.72       88.46     12.79 o 
  -6   1   4     1294.04     1233.05     28.92 o 
  -5   1   4      211.41      221.74      8.15 o 
  -4   1   4      144.48      180.27      6.63 o 
  -3   1   4      821.29      740.38     14.32 o 
  -2   1   4      166.40      144.17      3.70 o 
  -1   1   4     4025.92     3837.20     35.72 o 
   0   1   4       69.71       64.50      1.45 o 
   1   1   4    29990.98    33630.29    407.40 o 
   2   1   4      345.67      359.11      4.84 o 
   3   1   4     1026.40      982.45     11.56 o 
   4   1   4       31.65       38.08      2.01 o 
   5   1   4       12.43       10.74      1.80 o 
   6   1   4        8.18        9.16      1.97 o 
   7   1   4      929.78      960.42     17.69 o 
   8   1   4       26.46       27.76      5.32 o 
   9   1   4       38.79       33.08      6.49 o 
  10   1   4       36.53       45.29     10.24 o 
  11   1   4      123.72      126.10     23.53 o 
 -10   2   4        4.62       28.67     12.90 o 
  -9   2   4        9.40        4.62      9.46 o 
  -8   2   4       64.67       72.83     11.07 o 
  -7   2   4       59.63       53.68      7.82 o 
  -6   2   4      269.84      300.69     11.95 o 
  -5   2   4       75.38       63.10      5.52 o 
  -4   2   4      203.72      214.20     10.41 o 
  -3   2   4      420.87      451.18      8.40 o 
  -2   2   4      102.52      140.23      2.71 o 
  -1   2   4      177.20      155.89      3.28 o 
   0   2   4     1263.67     1386.51     14.14 o 
   1   2   4       13.95       13.01      1.09 o 
   2   2   4    46065.59    50185.85    413.59 o 
   3   2   4      146.90      161.31      3.17 o 
   4   2   4     1383.99     1528.93     17.42 o 
   5   2   4       29.69       27.50      1.98 o 
   6   2   4      323.79      354.41      6.74 o 
   7   2   4        8.27        8.99      2.44 o 
   8   2   4      124.93       83.17     13.59 o 
   9   2   4        0.13       -0.53      4.23 o 
  10   2   4      513.44      488.29     35.71 o 
  11   2   4       84.64      119.29     22.87 o 
 -10   3   4       16.67       20.24     13.05 o 
  -9   3   4        2.31       18.48     11.66 o 
  -8   3   4        8.05        5.50      8.65 o 
  -7   3   4      148.98      162.63     16.02 o 
  -6   3   4       13.45       12.45      4.77 o 
  -5   3   4        0.94        3.73      1.97 o 
  -4   3   4      160.88      160.70      3.52 o 
  -3   3   4      441.47      423.33      5.38 o 
  -2   3   4       51.71       51.24      1.87 o 
  -1   3   4    10066.52    11004.59     97.04 o 
   0   3   4       24.53       23.74      1.33 o 
   1   3   4     3152.70     3068.57     26.71 o 
   2   3   4      345.48      330.37      4.45 o 
   3   3   4      421.37      469.31      6.15 o 
   4   3   4       11.47       11.35      1.40 o 
   5   3   4     1252.82     1290.39     15.06 o 
   6   3   4      211.84      216.73      5.32 o 
   7   3   4       24.53       21.14      3.85 o 
   8   3   4       11.59       17.28      4.52 o 
   9   3   4       14.97       11.22      6.33 o 
  10   3   4       30.86       21.93      8.49 o 
  11   3   4      168.18      244.58     29.33 o 
 -10   4   4        0.02       19.65     12.10 o 
  -9   4   4       55.94       44.87     15.03 o 
  -8   4   4      131.59      165.18     21.63 o 
  -7   4   4       13.17       28.52     11.29 o 
  -6   4   4       17.98       27.89      5.02 o 
  -5   4   4      326.68      328.77     10.43 o 
  -4   4   4        0.22        1.18      1.19 o 
  -3   4   4      113.15      100.38      2.63 o 
  -2   4   4     3350.12     3727.81     35.00 o 
  -1   4   4     1044.21     1016.81     12.09 o 
   0   4   4      300.48      307.04      4.71 o 
   1   4   4       16.52       13.60      1.20 o 
   2   4   4      596.11      563.28      7.51 o 
   3   4   4      258.01      274.50      7.47 o 
   4   4   4     4256.47     4838.73     49.21 o 
   5   4   4      105.51      103.96      3.50 o 
   6   4   4      246.01      256.83      5.94 o 
   7   4   4      253.06      273.17      7.13 o 
   8   4   4        4.85        7.11      8.36 o 
   9   4   4       36.57       26.26      8.80 o 
  10   4   4       55.63       51.97     15.29 o 
  11   4   4       14.00       28.76      9.59 o 
  -9   5   4       60.21       97.22     20.16 o 
  -8   5   4       35.96       46.85     14.66 o 
  -7   5   4      407.12      406.47     29.77 o 
  -6   5   4        3.44       14.00      9.09 o 
  -5   5   4        8.19        4.48      3.33 o 
  -4   5   4        2.98        1.56      1.58 o 
  -3   5   4      115.42      112.94      3.32 o 
  -2   5   4      453.93      479.59      9.70 o 
  -1   5   4     1944.06     2276.14     21.82 o 
   0   5   4       94.57       93.97      2.66 o 
   1   5   4      337.28      396.72      5.62 o 
   2   5   4      183.41      163.64      4.33 o 
   3   5   4      702.66      807.76     15.45 o 
   4   5   4      164.15      168.29      4.57 o 
   5   5   4     1100.20     1183.19     15.64 o 
   6   5   4       16.07       14.03      2.86 o 
   7   5   4     1414.67     1463.88     22.45 o 
   8   5   4        0.56        7.93      5.68 o 
   9   5   4       19.79        9.01      6.51 o 
  10   5   4        4.07        0.04      6.58 o 
  11   5   4        6.06       19.46      9.02 o 
  -9   6   4       61.72       63.35     17.45 o 
  -8   6   4       32.66       45.53     15.69 o 
  -7   6   4        6.87        9.68      9.24 o 
  -6   6   4        3.13        3.67      7.84 o 
  -5   6   4      967.95      793.91     28.28 o 
  -4   6   4        0.01        0.19      2.07 o 
  -3   6   4        1.85        0.67      1.39 o 
  -2   6   4       92.58      121.24      4.12 o 
  -1   6   4       17.80        8.73      1.38 o 
   0   6   4     1024.28     1011.73     10.95 o 
   1   6   4       74.64       67.38      2.33 o 
   2   6   4       62.84       58.82      2.71 o 
   3   6   4       21.06       28.04      2.53 o 
   4   6   4     1200.02     1295.95     18.58 o 
   5   6   4        0.04       -1.21      1.99 o 
   6   6   4      213.76      211.02      7.00 o 
   7   6   4       51.81       55.87      4.49 o 
   8   6   4       78.92       92.59     10.72 o 
   9   6   4        0.06        1.45      6.17 o 
  10   6   4       31.54       32.42      9.25 o 
  11   6   4        0.16        6.12      7.98 o 
  -8   7   4       24.82       51.54     15.62 o 
  -7   7   4       11.91       13.78     11.07 o 
  -6   7   4        0.26        7.19      8.50 o 
  -5   7   4        8.72        9.16      8.36 o 
  -4   7   4      664.43      558.99     18.50 o 
  -3   7   4       36.06       38.66      3.14 o 
  -2   7   4       10.77        9.41      2.27 o 
  -1   7   4      598.74      626.60     10.88 o 
   0   7   4      145.48      160.26      3.60 o 
   1   7   4        0.43       -1.05      1.07 o 
   2   7   4        1.53        3.95      1.46 o 
   3   7   4      501.99      545.98      9.60 o 
   4   7   4       13.80       14.11      2.59 o 
   5   7   4       43.85       52.68      3.98 o 
   6   7   4        6.62        4.79      2.62 o 
   7   7   4       77.47       62.97      5.26 o 
   8   7   4        9.11        5.26      3.89 o 
   9   7   4       29.48       31.00      8.03 o 
  10   7   4        0.30        9.67      7.43 o 
  11   7   4        0.51        4.99     10.26 o 
  -8   8   4       82.85       81.89     19.21 o 
  -7   8   4        0.13        6.38     10.34 o 
  -6   8   4       49.27       34.24     12.39 o 
  -5   8   4       32.81       26.69     11.22 o 
  -4   8   4       37.15       40.86      7.36 o 
  -3   8   4       36.11       29.12      3.91 o 
  -2   8   4        0.00        0.00      1.82 o 
  -1   8   4      136.41      137.69      4.34 o 
   0   8   4      513.09      524.46      8.53 o 
   1   8   4        1.99        3.65      1.66 o 
   2   8   4     2067.15     2019.61     25.29 o 
   3   8   4       38.06       34.94      3.88 o 
   4   8   4      814.01      907.80     18.27 o 
   5   8   4      200.05      210.83      7.00 o 
   6   8   4        7.87        7.69      2.88 o 
   7   8   4       65.85       71.62      6.49 o 
   8   8   4       69.33       76.15      6.96 o 
   9   8   4        0.39       15.62     10.12 o 
  10   8   4        1.45        7.48     11.22 o 
  11   8   4        2.11        9.38     12.32 o 
  -7   9   4        0.01        1.83      9.97 o 
  -6   9   4        5.74        0.81      8.65 o 
  -5   9   4        2.85        6.16      9.02 o 
  -4   9   4       10.20       12.90      9.46 o 
  -3   9   4        2.60        2.79      3.66 o 
  -2   9   4        4.68        6.90      2.18 o 
  -1   9   4      287.48      258.29      5.99 o 
   0   9   4      201.30      196.92      5.93 o 
   1   9   4     1415.03     1450.72     21.70 o 
   2   9   4      453.16      427.75      9.93 o 
   3   9   4       11.44        9.20      3.63 o 
   4   9   4        1.71        0.91      2.42 o 
   5   9   4      324.15      298.57      8.87 o 
   6   9   4       44.84       51.17      6.14 o 
   7   9   4      308.21      247.80     10.09 o 
   8   9   4       53.47       38.85      5.71 o 
   9   9   4       14.34       26.17     11.80 o 
  10   9   4       21.38       14.96     10.85 o 
  -7  10   4      391.89      462.33     37.54 o 
  -6  10   4       65.03       58.51     16.64 o 
  -5  10   4       53.54       88.57     17.67 o 
  -4  10   4       25.39       24.95      9.31 o 
  -3  10   4       30.25       32.35      6.48 o 
  -2  10   4       39.33       42.16      4.20 o 
  -1  10   4      158.20      152.78      6.35 o 
   0  10   4      536.31      571.51     12.54 o 
   1  10   4      659.44      629.19     13.12 o 
   2  10   4      238.30      225.12     11.72 o 
   3  10   4        8.51        7.95      2.86 o 
   4  10   4      115.28      118.56      6.19 o 
   5  10   4        8.54       10.10      3.55 o 
   6  10   4      488.27      534.03     18.62 o 
   7  10   4        4.02        4.07      3.55 o 
   8  10   4      175.57      196.62     10.88 o 
   9  10   4       95.60      102.42     19.36 o 
  10  10   4        9.95       23.17     12.54 o 
  -6  11   4        1.93        5.56      6.12 o 
  -5  11   4        0.25        5.16      5.39 o 
  -4  11   4      163.70      181.77     11.38 o 
  -3  11   4        2.22        5.35      3.29 o 
  -2  11   4        1.94        5.86      3.00 o 
  -1  11   4      177.33      163.64      7.63 o 
   0  11   4       10.40        5.74      3.03 o 
   1  11   4     2558.82     2603.41     39.21 o 
   2  11   4       88.84       82.90      5.81 o 
   3  11   4       62.88       56.55      5.25 o 
   4  11   4       12.11       10.20      3.63 o 
   5  11   4       78.57       82.39      6.51 o 
   6  11   4       63.62       63.15      6.13 o 
   7  11   4        0.65        3.24      4.37 o 
   8  11   4        3.01        2.69      4.80 o 
   9  11   4      653.13      659.12     43.18 o 
  -5  12   4       19.01       24.43      7.20 o 
  -4  12   4       42.65       63.87      7.99 o 
  -3  12   4       70.96       95.66      7.39 o 
  -2  12   4        1.55        4.11      4.25 o 
  -1  12   4      190.44      221.48     18.77 o 
   0  12   4       35.48       32.56      4.99 o 
   1  12   4       37.71       51.54      5.81 o 
   2  12   4       75.32       66.60      8.39 o 
   3  12   4      197.53      219.81     10.14 o 
   4  12   4        9.38        7.34      4.17 o 
   5  12   4       66.28       80.04      7.59 o 
   6  12   4        8.14       17.16      5.18 o 
   7  12   4        1.54       -4.46      4.51 o 
   8  12   4        0.14        0.59      5.07 o 
   9  12   4       38.36       22.43     12.98 o 
  -4  13   4        3.67        9.31      6.75 o 
  -3  13   4       80.46      100.88     10.70 o 
  -2  13   4       20.93       30.78      6.29 o 
  -1  13   4        0.84        1.76      3.91 o 
   0  13   4       13.90       19.50      5.11 o 
   1  13   4        2.78        2.04      4.13 o 
   2  13   4        1.89        2.26      3.98 o 
   3  13   4      403.00      428.35     14.26 o 
   4  13   4       58.23       57.42      7.04 o 
   5  13   4       65.61       75.34      7.97 o 
   6  13   4       23.58       22.33      5.92 o 
   7  13   4        3.05        5.40      5.40 o 
   8  13   4       15.62       27.97      7.10 o 
  -2  14   4      202.44      214.89     12.99 o 
  -1  14   4       16.39       23.52      9.38 o 
   0  14   4       14.40       19.29      5.68 o 
   1  14   4       10.70        7.15      4.80 o 
   2  14   4       23.73       26.21     10.81 o 
   3  14   4       55.59       41.99      7.78 o 
   4  14   4        1.26        3.63      4.67 o 
   5  14   4       15.36       12.26      5.36 o 
   6  14   4       67.36       62.73      8.07 o 
   0  15   4       15.04       20.69      7.43 o 
   1  15   4       53.66       53.07      8.83 o 
   2  15   4        9.20       17.17      6.28 o 
   3  15   4       25.19       22.47      7.85 o 
   4  15   4       17.43       19.77      6.93 o 
   5  15   4        5.45        7.81      5.55 o 
  -3 -15   5        8.22       14.00      8.17 o 
  -2 -15   5      124.51      187.08     22.18 o 
  -1 -15   5       56.01       63.36     13.20 o 
   0 -15   5        0.06        7.51     11.62 o 
  -6 -14   5        4.23       10.75      6.98 o 
  -5 -14   5      140.78      156.68     12.53 o 
  -4 -14   5        2.00        2.90      7.34 o 
  -3 -14   5       36.73       45.62     10.00 o 
  -2 -14   5        0.15        0.91      6.56 o 
  -1 -14   5        7.28       10.36      7.12 o 
   0 -14   5        0.21        0.22      6.04 o 
   1 -14   5       94.02      123.94     15.51 o 
   2 -14   5        5.77        8.86      7.52 o 
   3 -14   5        7.22       17.48      8.10 o 
  -7 -13   5       29.85       32.99     14.52 o 
  -6 -13   5        4.32        9.58      6.22 o 
  -5 -13   5       53.47       57.18      8.68 o 
  -4 -13   5       22.79       23.24      6.45 o 
  -3 -13   5       71.65       64.77     10.57 o 
  -2 -13   5       91.14       64.20     11.88 o 
  -1 -13   5        6.50        5.34      6.17 o 
   0 -13   5       24.50       19.59      7.02 o 
   1 -13   5       49.51       55.48      9.45 o 
   2 -13   5      130.15      112.07     11.94 o 
   3 -13   5        3.58        3.26      9.79 o 
   4 -13   5       18.62       24.92      7.25 o 
  -8 -12   5        7.30       -6.01      9.90 o 
  -7 -12   5       93.40       80.28     18.11 o 
  -6 -12   5        1.87       -2.45      5.22 o 
  -5 -12   5        0.14        2.53      4.89 o 
  -4 -12   5        4.36        7.35      4.78 o 
  -3 -12   5      189.80      172.64     10.90 o 
  -2 -12   5      134.16      134.53     12.31 o 
  -1 -12   5      145.94      139.34     12.28 o 
   0 -12   5        8.17        4.08      5.62 o 
   1 -12   5        0.16        7.67      5.70 o 
   2 -12   5        6.33        2.34      4.34 o 
   3 -12   5       25.90       29.43      6.44 o 
   4 -12   5       46.61       44.88      7.57 o 
   5 -12   5      106.03      103.90     15.40 o 
  -8 -11   5      132.41      114.45     20.90 o 
  -7 -11   5        4.06       -7.04      8.65 o 
  -6 -11   5       67.78       78.92      9.39 o 
  -5 -11   5       38.49       39.04      5.98 o 
  -4 -11   5       13.80       13.79      4.48 o 
  -3 -11   5       10.39        5.03      3.34 o 
  -2 -11   5      659.10      588.07     17.22 o 
  -1 -11   5      174.36      164.99     22.27 o 
   0 -11   5      305.09      300.49     19.05 o 
   1 -11   5        0.72        1.71      3.36 o 
   2 -11   5       96.25       92.91      7.28 o 
   3 -11   5       24.67       28.91      5.55 o 
   4 -11   5      407.79      420.33     16.22 o 
   5 -11   5       17.68       26.14      6.40 o 
   6 -11   5        3.33       13.58      7.57 o 
  -9 -10   5        7.90        9.60     11.66 o 
  -8 -10   5        5.58       -4.11      9.38 o 
  -7 -10   5       87.69       92.53     17.23 o 
  -6 -10   5      143.88      136.91      8.91 o 
  -5 -10   5       47.72       34.49      7.23 o 
  -4 -10   5        1.66        1.07      2.86 o 
  -3 -10   5      525.91      442.66     13.32 o 
  -2 -10   5       23.29       18.79      3.98 o 
  -1 -10   5        5.35        9.49      3.59 o 
   0 -10   5       21.16       16.88      3.84 o 
   1 -10   5       54.37       64.93      5.96 o 
   2 -10   5        6.17        6.24      3.90 o 
   3 -10   5      229.17      253.69     15.66 o 
   4 -10   5        5.61        5.79      4.05 o 
   5 -10   5       12.50       10.86      4.51 o 
   6 -10   5       41.40       55.61     10.14 o 
   7 -10   5        8.43       13.91      7.69 o 
  -9  -9   5        0.76       -1.61      9.75 o 
  -8  -9   5      106.78       92.01     18.26 o 
  -7  -9   5        1.10       -5.21      7.11 o 
  -6  -9   5      477.07      468.16     16.67 o 
  -5  -9   5       40.63       35.14      5.16 o 
  -4  -9   5      156.09      138.18     10.88 o 
  -3  -9   5       32.07       25.64      4.26 o 
  -2  -9   5       20.86       18.84      3.89 o 
  -1  -9   5        0.68        2.81      2.28 o 
   0  -9   5      727.88      645.59     17.74 o 
   1  -9   5       63.05       31.74     10.65 o 
   2  -9   5      610.79      644.92     16.10 o 
   3  -9   5       11.04       10.70      3.62 o 
   4  -9   5        7.73       14.26      4.07 o 
   5  -9   5        0.01       -0.59      3.86 o 
   6  -9   5        5.27       -2.54      5.37 o 
   7  -9   5        0.10       -1.70     13.12 o 
   8  -9   5        6.94       13.31     12.06 o 
 -10  -8   5        7.58       16.20     12.61 o 
  -9  -8   5        0.40        5.06      9.97 o 
  -8  -8   5        0.31       32.41     12.10 o 
  -7  -8   5       26.40       25.22     10.04 o 
  -6  -8   5        9.13       11.26      3.87 o 
  -5  -8   5     3873.70     3877.52    102.63 o 
  -4  -8   5       55.71       43.88      4.60 o 
  -3  -8   5       65.04       65.84      5.61 o 
  -2  -8   5        0.01        1.55      1.89 o 
  -1  -8   5       33.96       32.93      3.24 o 
   0  -8   5      207.74      201.50      6.25 o 
   1  -8   5     2828.61     2778.24     41.10 o 
   2  -8   5        0.38        1.96      2.29 o 
   3  -8   5     1906.94     1915.82     33.80 o 
   4  -8   5      102.22      111.38     10.27 o 
   5  -8   5       18.09       25.63      4.22 o 
   6  -8   5       58.38       78.85      9.98 o 
   7  -8   5       23.32       32.76      7.43 o 
   8  -8   5      113.41      131.63     11.80 o 
 -10  -7   5       10.25       16.64     12.02 o 
  -9  -7   5        0.05       15.47     11.07 o 
  -8  -7   5      100.54      101.40     17.45 o 
  -7  -7   5       17.85       29.11     11.00 o 
  -6  -7   5      896.26      855.13     27.14 o 
  -5  -7   5      417.79      389.46     11.66 o 
  -4  -7   5       97.92       89.48      5.36 o 
  -3  -7   5       12.76       10.50      2.37 o 
  -2  -7   5      476.49      508.06     10.00 o 
  -1  -7   5       56.54       48.93      3.48 o 
   0  -7   5      484.41      429.89      8.83 o 
   1  -7   5       10.21        8.28      1.76 o 
   2  -7   5      513.66      524.53      9.86 o 
   3  -7   5      791.88      763.54     13.04 o 
   4  -7   5      335.56      323.24     10.31 o 
   5  -7   5      458.59      459.79     15.22 o 
   6  -7   5      191.27      183.01      9.36 o 
   7  -7   5      220.16      203.19     16.46 o 
   8  -7   5       99.94       84.88     11.52 o 
   9  -7   5       93.16      137.67     19.48 o 
 -10  -6   5        0.92       -0.44      9.16 o 
  -9  -6   5       10.10        9.31      8.94 o 
  -8  -6   5       11.89       18.55      9.68 o 
  -7  -6   5       59.05       68.92     13.78 o 
  -6  -6   5       13.31       18.68     11.99 o 
  -5  -6   5      804.77      766.74     18.31 o 
  -4  -6   5       66.68       61.45      7.08 o 
  -3  -6   5      762.27      735.57     12.56 o 
  -2  -6   5        7.28        4.65      1.63 o 
  -1  -6   5      998.72      977.59     19.82 o 
   0  -6   5       27.31       29.17      3.15 o 
   1  -6   5       21.39       39.99      2.99 o 
   2  -6   5       68.98       71.29      3.79 o 
   3  -6   5     1067.47     1057.45     15.72 o 
   4  -6   5        0.39        0.35      1.83 o 
   5  -6   5      410.46      417.93     10.92 o 
   6  -6   5       43.65       45.43      4.64 o 
   7  -6   5        9.81        9.92      6.28 o 
   8  -6   5        4.19        2.38      6.51 o 
   9  -6   5       27.77       39.43     10.72 o 
 -10  -5   5       45.54       50.88     14.44 o 
  -9  -5   5       69.19       71.19     15.91 o 
  -8  -5   5       49.10       53.67     12.98 o 
  -7  -5   5        1.98        7.40      8.36 o 
  -6  -5   5      588.88      578.98     22.61 o 
  -5  -5   5       27.04       24.93      3.25 o 
  -4  -5   5      201.26      175.06      6.05 o 
  -3  -5   5       62.87       57.39      5.34 o 
  -2  -5   5       25.96       31.62      2.34 o 
  -1  -5   5        6.72        3.38      1.42 o 
   0  -5   5    11765.47    13730.40    141.22 o 
   1  -5   5        2.32        2.11      0.98 o 
   2  -5   5       45.15       78.37      3.06 o 
   3  -5   5      126.82      113.69      4.05 o 
   4  -5   5        0.28       -0.10      1.59 o 
   5  -5   5      135.47      132.08      5.46 o 
   6  -5   5      323.40      318.95     10.69 o 
   7  -5   5        0.31       -1.30      5.13 o 
   8  -5   5       15.72        9.46      7.01 o 
   9  -5   5        1.79       11.52      7.80 o 
  10  -5   5       85.10       82.71     14.20 o 
 -11  -4   5       48.10       43.99     15.40 o 
 -10  -4   5       13.17       15.47      9.38 o 
  -9  -4   5       38.36       57.48     13.64 o 
  -8  -4   5       23.26       19.14      6.36 o 
  -7  -4   5     1118.56     1128.81     58.58 o 
  -6  -4   5        1.56       -0.46      3.42 o 
  -5  -4   5      632.04      652.47     11.41 o 
  -4  -4   5        4.33        4.35      1.84 o 
  -3  -4   5       18.51       36.48      2.74 o 
  -2  -4   5       31.49       31.85      2.92 o 
  -1  -4   5      226.61      272.83      4.62 o 
   0  -4   5       40.55       43.94      2.58 o 
   1  -4   5        8.68        0.13      0.85 o 
   2  -4   5       82.77       84.52      3.08 o 
   3  -4   5      386.20      436.40      7.64 o 
   4  -4   5      201.65      197.53      5.21 o 
   5  -4   5        0.84        2.88      2.02 o 
   6  -4   5       88.71       85.98      4.91 o 
   7  -4   5       17.36       39.35     14.96 o 
   8  -4   5      221.40      220.57     18.51 o 
   9  -4   5        0.15       -0.20      6.55 o 
  10  -4   5        9.69       12.03     10.01 o 
 -11  -3   5       54.69       45.24     14.96 o 
 -10  -3   5       22.01       13.78     11.07 o 
  -9  -3   5       41.49       41.56      8.66 o 
  -8  -3   5       11.27        9.07      7.88 o 
  -7  -3   5       44.81       54.55      7.88 o 
  -6  -3   5      153.65      156.91      8.94 o 
  -5  -3   5       86.42       84.41      5.82 o 
  -4  -3   5      767.26      942.09     12.93 o 
  -3  -3   5      194.45      202.96      4.67 o 
  -2  -3   5        5.55        4.45      1.19 o 
  -1  -3   5       65.86       67.08      2.84 o 
   0  -3   5     2990.31     3056.99     29.53 o 
   1  -3   5      207.34      187.93      3.33 o 
   2  -3   5      878.65      966.51     11.58 o 
   3  -3   5        0.64       -1.32      1.38 o 
   4  -3   5     4938.56     5124.83     57.27 o 
   5  -3   5      574.75      579.70     11.22 o 
   6  -3   5        1.01        5.03      2.31 o 
   7  -3   5       10.54       12.57      6.12 o 
   8  -3   5        1.90       -5.40      5.20 o 
   9  -3   5       29.11       23.20      8.73 o 
  10  -3   5       81.61       82.11     13.31 o 
 -11  -2   5       30.98       22.87     12.61 o 
 -10  -2   5        0.10        1.04      7.29 o 
  -9  -2   5        0.53       -0.99      5.49 o 
  -8  -2   5      197.39      217.21     14.09 o 
  -7  -2   5        9.92       13.28      6.16 o 
  -6  -2   5       31.06       23.59      4.66 o 
  -5  -2   5      291.73      255.36     13.57 o 
  -4  -2   5        1.83        1.79      0.97 o 
  -3  -2   5    11599.83    13062.31    135.67 o 
  -2  -2   5      585.14      568.08      8.10 o 
  -1  -2   5       46.71       35.46      2.34 o 
   0  -2   5       31.90       38.67      1.36 o 
   1  -2   5     1046.26      984.51     10.74 o 
   2  -2   5        1.86        2.01      0.80 o 
   3  -2   5     1040.59     1042.79     11.88 o 
   4  -2   5       66.42       62.82      2.77 o 
   5  -2   5      991.36     1041.04     15.63 o 
   6  -2   5      639.02      637.78     13.17 o 
   7  -2   5       21.35       15.42      3.61 o 
   8  -2   5        1.04       -0.66      5.23 o 
   9  -2   5      201.63      192.61     16.17 o 
  10  -2   5      216.52      222.43     18.40 o 
  11  -2   5        4.33        7.56     10.78 o 
 -11  -1   5        0.91        1.39     11.29 o 
 -10  -1   5       40.49       20.39      7.81 o 
  -9  -1   5       41.08       22.70      7.29 o 
  -8  -1   5      223.74      240.08     30.94 o 
  -7  -1   5        2.61        2.92      4.73 o 
  -6  -1   5       12.60       14.48      4.10 o 
  -5  -1   5       34.96       41.42      5.01 o 
  -4  -1   5      306.78      405.74     13.16 o 
  -3  -1   5       53.22       59.70      2.87 o 
  -2  -1   5     1723.95     1852.58     21.01 o 
  -1  -1   5      104.88      100.59      5.42 o 
   0  -1   5     2210.39     2337.50     22.42 o 
   1  -1   5        0.14        0.57      0.79 o 
   2  -1   5    28843.40    30380.57    247.75 o 
   3  -1   5      265.10      269.69      5.03 o 
   4  -1   5     2107.07     2262.79     22.98 o 
   5  -1   5        0.33        0.43      1.30 o 
   6  -1   5       20.21       23.76      3.58 o 
   7  -1   5       84.19       83.14      6.40 o 
   8  -1   5        2.57        2.21      5.29 o 
   9  -1   5        0.53       -2.59      5.52 o 
  10  -1   5       25.58       27.81      9.23 o 
  11  -1   5       88.51       75.89     13.28 o 
 -10   0   5       56.69       66.86     16.50 o 
  -9   0   5       60.95       53.74     14.63 o 
  -8   0   5        0.71       -5.11      4.20 o 
  -7   0   5     1138.75     1114.52     56.05 o 
  -6   0   5      804.60      780.08     20.64 o 
  -5   0   5      584.40      606.18     25.80 o 
  -4   0   5      164.16      158.65      6.34 o 
  -3   0   5     1649.22     1869.39     30.12 o 
  -2   0   5       12.54       12.34      1.09 o 
  -1   0   5    11577.47    11685.96    112.57 o 
   0   0   5       29.44       22.75      1.59 o 
   1   0   5    15096.58    16053.77    166.90 o 
   2   0   5     2797.71     2613.11     23.84 o 
   3   0   5      600.11      602.51      7.12 o 
   4   0   5        2.80        2.09      0.99 o 
   5   0   5      957.23      970.21     15.63 o 
   6   0   5       49.84       51.85      4.25 o 
   7   0   5      109.42      109.46      4.84 o 
   8   0   5      110.32      105.15     14.85 o 
   9   0   5        1.65       -3.22      5.79 o 
  10   0   5        0.01        3.73      6.55 o 
  11   0   5       15.81       29.56     12.72 o 
 -10   1   5      111.61      135.78     22.65 o 
  -9   1   5        2.44        3.03      8.50 o 
  -8   1   5        2.85        0.37      4.59 o 
  -7   1   5      221.76      199.29     12.70 o 
  -6   1   5     2642.18     2550.77     49.44 o 
  -5   1   5      212.57      202.01      9.10 o 
  -4   1   5     2636.67     2887.29     45.24 o 
  -3   1   5        5.48        5.27      1.96 o 
  -2   1   5      628.34      637.31      8.36 o 
  -1   1   5      114.96      100.64      2.11 o 
   0   1   5      871.60      943.67     10.30 o 
   1   1   5       12.74        7.01      2.01 o 
   2   1   5    43815.44    46753.82    424.18 o 
   3   1   5       65.49       62.53      2.13 o 
   4   1   5      910.30      965.25     12.85 o 
   5   1   5        0.18        1.68      1.28 o 
   6   1   5        3.81       -0.10      1.59 o 
   7   1   5       71.81       80.96      4.39 o 
   8   1   5       26.56       25.69      5.30 o 
   9   1   5       13.92       18.54      7.08 o 
  10   1   5        3.19       -7.24      6.06 o 
  11   1   5        5.39        5.57     12.83 o 
 -10   2   5       30.95       26.91     13.49 o 
  -9   2   5        5.56        6.09     10.63 o 
  -8   2   5       20.04       10.11     11.33 o 
  -7   2   5      101.68       89.18      9.44 o 
  -6   2   5       67.26       70.58     15.07 o 
  -5   2   5       45.19       49.42      8.00 o 
  -4   2   5       45.31       42.69      4.43 o 
  -3   2   5     1257.54     1347.17     14.12 o 
  -2   2   5       72.33       61.99      2.09 o 
  -1   2   5      739.27      741.95      8.07 o 
   0   2   5        6.34        5.86      0.79 o 
   1   2   5     4585.09     5177.52     54.89 o 
   2   2   5      316.35      280.82      4.08 o 
   3   2   5        0.06        2.12      1.01 o 
   4   2   5        0.76        0.22      1.02 o 
   5   2   5      167.01      181.18      4.22 o 
   6   2   5       53.19       61.70      3.41 o 
   7   2   5      474.43      448.08     10.54 o 
   8   2   5        0.71        1.78      3.21 o 
   9   2   5        3.62        1.16      4.41 o 
  10   2   5      398.76      438.07     33.95 o 
  11   2   5       83.32      112.39     23.17 o 
 -10   3   5        1.13       -2.71     10.92 o 
  -9   3   5        1.05        9.82     10.56 o 
  -8   3   5        0.14       -0.29      7.84 o 
  -7   3   5       15.80       15.77      5.66 o 
  -6   3   5      294.88      280.43     14.12 o 
  -5   3   5       15.15       10.69      3.46 o 
  -4   3   5      269.81      257.97      4.66 o 
  -3   3   5      339.27      325.70      5.05 o 
  -2   3   5      556.67      555.10      7.10 o 
  -1   3   5       92.29       73.50      2.15 o 
   0   3   5      855.04      772.77      9.10 o 
   1   3   5       42.22       54.40      1.75 o 
   2   3   5     3556.80     3739.90     34.03 o 
   3   3   5      264.56      262.65      4.32 o 
   4   3   5     1024.88     1152.90     13.31 o 
   5   3   5        4.86        1.18      1.28 o 
   6   3   5      511.55      545.00      9.00 o 
   7   3   5        2.58        5.07      2.40 o 
   8   3   5      216.95      214.94     10.70 o 
   9   3   5        5.49        9.00      5.91 o 
  10   3   5       14.62        8.68     14.63 o 
  11   3   5        6.33      -12.98     12.17 o 
  -9   4   5       54.98       53.67     16.06 o 
  -8   4   5       58.63       67.38     15.54 o 
  -7   4   5      465.29      487.19     32.26 o 
  -6   4   5      137.10      123.69      8.44 o 
  -5   4   5       40.20       29.52      4.08 o 
  -4   4   5        2.76        3.50      1.58 o 
  -3   4   5       39.67       22.34      1.48 o 
  -2   4   5      746.34      686.14      8.62 o 
  -1   4   5      731.47      880.66     11.63 o 
   0   4   5        4.52        2.61      1.04 o 
   1   4   5      808.08      899.81      8.86 o 
   2   4   5       39.50       40.44      2.02 o 
   3   4   5      732.75      770.81      9.11 o 
   4   4   5       95.22       90.09      3.00 o 
   5   4   5     2050.81     2298.25     26.21 o 
   6   4   5        0.80        2.41      1.71 o 
   7   4   5      246.74      278.85     11.02 o 
   8   4   5        0.24        0.02      4.88 o 
   9   4   5        3.40        1.44      9.79 o 
  10   4   5        9.74        5.07     11.25 o 
  11   4   5        4.99        3.92      7.85 o 
  -9   5   5       16.38       25.51     12.90 o 
  -8   5   5        0.05       -2.13      8.65 o 
  -7   5   5       15.06        9.68      9.09 o 
  -6   5   5       35.97       24.85     10.48 o 
  -5   5   5        5.82       14.85      5.57 o 
  -4   5   5       58.06       54.77      3.19 o 
  -3   5   5      121.93      120.84      3.39 o 
  -2   5   5       25.59       30.95      2.13 o 
  -1   5   5      159.20      165.83      4.00 o 
   0   5   5     1179.74     1259.75     13.80 o 
   1   5   5       78.32       80.11      2.64 o 
   2   5   5        4.82        6.85      1.29 o 
   3   5   5        0.02        0.32      1.26 o 
   4   5   5      310.02      336.68      6.57 o 
   5   5   5       74.80       69.55      3.70 o 
   6   5   5        8.59        7.22      2.44 o 
   7   5   5      192.90      202.98      7.11 o 
   8   5   5       12.77       18.10      5.12 o 
   9   5   5       11.75       13.10      6.73 o 
  10   5   5        5.38        2.38      6.46 o 
  11   5   5        2.08       -0.43      8.06 o 
  -9   6   5       30.54       49.78     15.91 o 
  -8   6   5       62.14       75.30     17.52 o 
  -7   6   5      331.43      362.55     29.33 o 
  -6   6   5      195.31      222.74     22.51 o 
  -5   6   5      808.60      671.99     29.47 o 
  -4   6   5       69.94       67.44      7.66 o 
  -3   6   5       91.31       88.74      3.58 o 
  -2   6   5        0.81       -0.02      1.45 o 
  -1   6   5       11.50        2.11      1.18 o 
   0   6   5       42.64       47.59      2.24 o 
   1   6   5      154.38      112.62      2.95 o 
   2   6   5       70.85       52.30      2.54 o 
   3   6   5        8.12        9.29      2.14 o 
   4   6   5       32.61       34.39      3.06 o 
   5   6   5       10.92       14.29      2.73 o 
   6   6   5       40.22       33.62      3.57 o 
   7   6   5       50.76       54.55      4.99 o 
   8   6   5        0.17        2.78      3.68 o 
   9   6   5      126.12      116.28     12.41 o 
  10   6   5        0.77       -5.43      5.95 o 
  11   6   5       44.12       42.37     11.13 o 
  -8   7   5      114.03       70.31     17.82 o 
  -7   7   5       32.48       61.66     16.20 o 
  -6   7   5        0.04       11.22      9.90 o 
  -5   7   5       27.24       34.68     11.29 o 
  -4   7   5      402.25      347.08     13.27 o 
  -3   7   5        2.82        5.81      1.71 o 
  -2   7   5        2.11       -0.13      1.43 o 
  -1   7   5        6.44        4.24      2.01 o 
   0   7   5     2774.08     2847.76     28.45 o 
   1   7   5        4.67        1.36      1.26 o 
   2   7   5      797.42      730.10     10.90 o 
   3   7   5       66.09       63.31      3.74 o 
   4   7   5      128.74      135.52      5.36 o 
   5   7   5       43.56       43.12      3.77 o 
   6   7   5      116.50      132.12      6.45 o 
   7   7   5       21.43       28.47      3.73 o 
   8   7   5      110.27       99.27      6.58 o 
   9   7   5       80.70       74.00     11.35 o 
  10   7   5       17.70       26.53     12.46 o 
  11   7   5        4.13       17.23     12.17 o 
  -8   8   5      279.47      338.87     32.99 o 
  -7   8   5        6.80       -8.43      9.38 o 
  -6   8   5        5.16        4.11      9.31 o 
  -5   8   5        0.10       12.83      9.31 o 
  -4   8   5        7.27       -0.51      6.53 o 
  -3   8   5       92.63       98.46      6.44 o 
  -2   8   5       17.55       19.83      2.80 o 
  -1   8   5        2.38        0.20      2.02 o 
   0   8   5      115.82      116.06      3.80 o 
   1   8   5      361.07      369.21      6.94 o 
   2   8   5        2.44        4.08      2.12 o 
   3   8   5      144.23      146.91      5.52 o 
   4   8   5       58.21       58.17      4.15 o 
   5   8   5       13.94       16.76      3.75 o 
   6   8   5        7.07        5.66      2.97 o 
   7   8   5      151.18      146.66      7.73 o 
   8   8   5       63.57       62.82      6.55 o 
   9   8   5        6.64       11.44      9.53 o 
  10   8   5        8.90       21.92     12.17 o 
  11   8   5        5.24       13.56     11.29 o 
  -7   9   5       56.09       95.68     20.38 o 
  -6   9   5        0.27        0.44      9.09 o 
  -5   9   5       19.89        6.97      8.72 o 
  -4   9   5      144.17      186.08     20.02 o 
  -3   9   5        9.43        7.65      3.66 o 
  -2   9   5      194.13      180.27      8.44 o 
  -1   9   5       86.99       83.85      3.55 o 
   0   9   5     1969.78     1985.97     23.61 o 
   1   9   5       21.66       23.39      2.76 o 
   2   9   5     2181.41     2186.42     30.28 o 
   3   9   5       16.22       15.39      3.09 o 
   4   9   5       56.33       46.74      4.73 o 
   5   9   5        3.39        1.72      2.81 o 
   6   9   5      161.02      152.25      9.56 o 
   7   9   5        0.69        1.68      3.39 o 
   8   9   5       43.49       32.31      5.42 o 
   9   9   5        0.06        5.35      8.87 o 
  10   9   5        2.20        2.79      8.65 o 
  -6  10   5       89.37      136.44     22.14 o 
  -5  10   5       21.50       51.76     14.15 o 
  -4  10   5       62.19       49.42     13.64 o 
  -3  10   5       88.17       97.71      5.76 o 
  -2  10   5       53.22       49.40      4.25 o 
  -1  10   5      275.14      262.37      7.15 o 
   0  10   5      371.63      361.21     11.44 o 
   1  10   5       77.72       76.78      9.41 o 
   2  10   5        1.12        3.79      2.86 o 
   3  10   5      106.65       98.92      5.60 o 
   4  10   5        3.84        7.06      2.94 o 
   5  10   5       23.45       18.45      4.04 o 
   6  10   5       16.55       13.27      4.11 o 
   7  10   5        3.70        2.59      3.50 o 
   8  10   5        2.44        6.48      4.58 o 
   9  10   5        1.56        5.06      9.82 o 
  10  10   5        4.75        7.84     11.29 o 
  -6  11   5       25.12       36.94     14.59 o 
  -5  11   5        0.36        7.22     11.84 o 
  -4  11   5        1.18        3.06      4.31 o 
  -3  11   5       60.53       66.83      5.51 o 
  -2  11   5      102.68       85.94      5.26 o 
  -1  11   5       66.99       65.65      7.02 o 
   0  11   5      407.17      374.55     10.26 o 
   1  11   5      366.11      393.63     17.22 o 
   2  11   5       52.33       68.57      6.77 o 
   3  11   5        7.04        6.76      3.25 o 
   4  11   5       17.16       22.29      5.46 o 
   5  11   5        7.01        8.22      3.58 o 
   6  11   5       15.63       27.38      5.58 o 
   7  11   5        2.10        2.72      3.98 o 
   8  11   5       26.15        9.65      5.15 o 
   9  11   5        0.41        9.60      9.90 o 
  -5  12   5        1.37        3.29      5.64 o 
  -4  12   5       93.72      123.91      9.81 o 
  -3  12   5        5.88       11.48      4.81 o 
  -2  12   5        5.11        5.07      4.02 o 
  -1  12   5       45.55       52.25      5.59 o 
   0  12   5       39.89       46.42      5.67 o 
   1  12   5       17.02       22.01      4.42 o 
   2  12   5      147.20      144.74      8.25 o 
   3  12   5      383.70      396.79     14.00 o 
   4  12   5        1.46        7.73      4.03 o 
   5  12   5       43.64       37.04      5.79 o 
   6  12   5        0.00        2.96      4.23 o 
   7  12   5       17.52       16.18      5.25 o 
   8  12   5        1.68        7.58      5.34 o 
  -3  13   5       58.86       72.66      9.38 o 
  -2  13   5       31.56       49.33      6.63 o 
  -1  13   5       18.16        6.93      4.39 o 
   0  13   5        4.37        9.51      4.29 o 
   1  13   5       29.21       33.99      8.00 o 
   2  13   5      229.93      236.68     10.61 o 
   3  13   5      369.54      391.23     21.65 o 
   4  13   5        8.73       17.24      4.96 o 
   5  13   5       71.46       91.10     11.40 o 
   6  13   5       37.60       42.45      6.68 o 
   7  13   5        1.40        3.23      5.06 o 
   8  13   5       40.33       48.46      8.29 o 
  -2  14   5       19.25       25.33      8.87 o 
  -1  14   5       11.68       18.69      7.66 o 
   0  14   5        9.24       13.21      5.37 o 
   1  14   5       14.04       18.77      7.48 o 
   2  14   5        3.61        5.99      4.77 o 
   3  14   5       26.88       25.19      9.56 o 
   4  14   5       19.14       20.22      5.57 o 
   5  14   5        5.54       13.29      5.64 o 
   6  14   5       18.27       28.61      6.71 o 
   0  15   5       12.42       16.33      6.36 o 
   1  15   5        0.47        4.88      5.19 o 
   2  15   5       33.68       40.62     10.28 o 
   3  15   5        0.52        7.67      5.75 o 
   4  15   5       26.52       22.43      6.06 o 
  -3 -15   6       28.86       21.95      9.60 o 
  -2 -15   6       10.01       25.48      8.91 o 
  -1 -15   6       80.77       92.15     28.12 o 
   0 -15   6        4.41        5.22      7.68 o 
  -5 -14   6       54.48       60.61      9.43 o 
  -4 -14   6        0.00        6.24      7.32 o 
  -3 -14   6       28.32       28.44      9.09 o 
  -2 -14   6       72.82       63.17     10.96 o 
  -1 -14   6        2.19       -0.46      6.08 o 
   0 -14   6       12.25        9.50      7.37 o 
   1 -14   6      383.36      382.60     23.57 o 
   2 -14   6       82.28      105.44     12.67 o 
  -7 -13   6      321.39      327.80     31.38 o 
  -6 -13   6       23.44       22.50      7.24 o 
  -5 -13   6        8.08       12.74      6.35 o 
  -4 -13   6        5.56       13.42      5.98 o 
  -3 -13   6       95.40       92.93     18.07 o 
  -2 -13   6        6.80       11.61      6.68 o 
  -1 -13   6        0.32        5.36      6.09 o 
   0 -13   6        0.45        7.25      6.27 o 
   1 -13   6       12.06       11.54      6.97 o 
   2 -13   6      214.60      240.66     16.26 o 
   3 -13   6       78.98      100.83     15.10 o 
   4 -13   6        2.07       16.14      6.38 o 
  -8 -12   6       78.91       73.39     18.62 o 
  -7 -12   6       62.64       59.75     15.54 o 
  -6 -12   6       48.60       46.79      8.36 o 
  -5 -12   6        3.86       -0.31      4.94 o 
  -4 -12   6       12.23       15.09      5.59 o 
  -3 -12   6       16.24       12.93      5.13 o 
  -2 -12   6      105.17      103.44     11.28 o 
  -1 -12   6       56.81       47.04      9.07 o 
   0 -12   6       21.67       10.18      6.11 o 
   1 -12   6       64.38       67.28     12.72 o 
   2 -12   6        7.61       -1.94      3.99 o 
   3 -12   6      272.10      317.59     14.48 o 
   4 -12   6       34.91       25.08      6.75 o 
   5 -12   6      136.45      166.82     21.96 o 
  -8 -11   6        5.39       16.13     12.39 o 
  -7 -11   6        0.01        3.45     10.12 o 
  -6 -11   6       90.12       84.13      9.43 o 
  -5 -11   6       94.73       94.94      7.99 o 
  -4 -11   6        2.50       -1.04      3.45 o 
  -3 -11   6        6.38        5.31      4.19 o 
  -2 -11   6      130.67      117.89      9.17 o 
  -1 -11   6     1106.54     1025.95     28.59 o 
   0 -11   6       74.30       59.28     10.06 o 
   1 -11   6        4.91        7.03      3.81 o 
   2 -11   6       43.21       51.65      6.83 o 
   3 -11   6       20.36       16.18      5.28 o 
   4 -11   6        6.86       10.74      5.20 o 
   5 -11   6        5.11        7.31      5.33 o 
   6 -11   6       82.08       56.54     10.76 o 
  -9 -10   6       16.31       10.19     12.90 o 
  -8 -10   6      147.84      185.12     24.05 o 
  -7 -10   6       42.02       49.42     14.44 o 
  -6 -10   6      505.81      468.22     17.37 o 
  -5 -10   6       51.28       57.32     11.80 o 
  -4 -10   6       71.05       65.78      6.47 o 
  -3 -10   6      195.64      181.76     11.68 o 
  -2 -10   6      289.93      285.75     10.50 o 
  -1 -10   6        7.83       10.61      4.07 o 
   0 -10   6        5.70        6.38      3.36 o 
   1 -10   6        0.26        0.35      3.14 o 
   2 -10   6       83.12       77.19      6.59 o 
   3 -10   6        0.08        2.48      3.67 o 
   4 -10   6      102.49      109.78      8.32 o 
   5 -10   6       66.17       67.64      7.76 o 
   6 -10   6        9.13        9.09      6.89 o 
   7 -10   6        2.33       -3.95      6.89 o 
  -9  -9   6        2.98        0.15      8.94 o 
  -8  -9   6        0.05       18.62     11.66 o 
  -7  -9   6       75.84       93.04     17.60 o 
  -6  -9   6       12.36       10.82      5.74 o 
  -5  -9   6     2738.44     2841.90     47.51 o 
  -4  -9   6        3.61        3.93      3.30 o 
  -3  -9   6      230.94      218.20      9.07 o 
  -2  -9   6       71.30       58.08      5.39 o 
  -1  -9   6      190.78      182.51      6.57 o 
   0  -9   6      176.37      156.73      7.08 o 
   1  -9   6      129.92      112.38     10.44 o 
   2  -9   6       37.48       35.16      4.77 o 
   3  -9   6       12.15        8.52      3.58 o 
   4  -9   6        5.23       -0.21      3.22 o 
   5  -9   6        5.61       13.82      4.38 o 
   6  -9   6       80.32       85.73     11.13 o 
   7  -9   6       31.81       29.42     11.77 o 
   8  -9   6      258.45      310.64     20.30 o 
 -10  -8   6        9.80       15.69     12.46 o 
  -9  -8   6        3.57       14.30     11.66 o 
  -8  -8   6       39.58       45.53     14.59 o 
  -7  -8   6       43.20       39.52     12.83 o 
  -6  -8   6      786.18      824.09     72.14 o 
  -5  -8   6      239.59      241.98     11.36 o 
  -4  -8   6     1937.60     1842.31     32.78 o 
  -3  -8   6       50.30       46.91      4.48 o 
  -2  -8   6       57.23       68.60      4.81 o 
  -1  -8   6        0.00       -1.51      1.92 o 
   0  -8   6      545.42      569.27     12.53 o 
   1  -8   6       97.37       77.22      6.37 o 
   2  -8   6       24.99       18.86      3.20 o 
   3  -8   6     2576.24     2444.58     41.20 o 
   4  -8   6        1.09        1.86      2.85 o 
   5  -8   6       11.90        4.27      3.33 o 
   6  -8   6        3.50       -1.89      3.55 o 
   7  -8   6        2.26        2.89      4.90 o 
   8  -8   6        9.70       18.22     11.36 o 
 -10  -7   6       17.29       23.24     12.54 o 
  -9  -7   6      244.72      237.69     26.03 o 
  -8  -7   6        3.07        5.57      9.09 o 
  -7  -7   6        0.32        4.91      6.60 o 
  -6  -7   6       14.27       14.53      5.39 o 
  -5  -7   6     1065.96     1089.85     21.99 o 
  -4  -7   6      468.43      438.30     11.17 o 
  -3  -7   6      155.08      164.63      5.82 o 
  -2  -7   6       49.10       57.47      3.73 o 
  -1  -7   6      116.49      122.45      4.90 o 
   0  -7   6        2.94        2.89      1.88 o 
   1  -7   6     2131.32     2313.14     28.39 o 
   2  -7   6      205.42      199.69      5.90 o 
   3  -7   6       27.56       22.74      2.95 o 
   4  -7   6       65.29       59.20      4.84 o 
   5  -7   6       66.08       52.98      4.96 o 
   6  -7   6       57.04       50.98      5.21 o 
   7  -7   6      111.40       90.44     11.15 o 
   8  -7   6        3.20       -3.22      5.15 o 
   9  -7   6       22.69       12.51      6.78 o 
 -10  -6   6        0.10       14.96     10.34 o 
  -9  -6   6       23.57       17.52     10.63 o 
  -8  -6   6      101.64       85.49     15.91 o 
  -7  -6   6        5.03        9.68      7.77 o 
  -6  -6   6      769.77      690.20     35.41 o 
  -5  -6   6      180.93      186.47      7.56 o 
  -4  -6   6      212.79      198.81     11.08 o 
  -3  -6   6       28.50       25.75      3.49 o 
  -2  -6   6      203.52      211.99      6.42 o 
  -1  -6   6        9.73        8.50      1.79 o 
   0  -6   6       31.44       34.79      2.51 o 
   1  -6   6       30.51       28.29      3.10 o 
   2  -6   6      104.84      108.46      4.26 o 
   3  -6   6      100.85       97.62      4.40 o 
   4  -6   6      106.33      111.38      4.72 o 
   5  -6   6     2419.12     2491.99     37.23 o 
   6  -6   6      150.28      151.36      7.16 o 
   7  -6   6       15.88       15.40      5.52 o 
   8  -6   6       44.54       36.55      7.30 o 
   9  -6   6       18.62       14.62      6.71 o 
 -10  -5   6        4.57        5.79      9.90 o 
  -9  -5   6      239.10      222.52     23.46 o 
  -8  -5   6       14.87       28.45     10.48 o 
  -7  -5   6       67.96       79.48     14.59 o 
  -6  -5   6      152.61      150.30     16.72 o 
  -5  -5   6     1411.24     1354.42     22.10 o 
  -4  -5   6       18.34       16.46      2.63 o 
  -3  -5   6        2.82        2.51      1.60 o 
  -2  -5   6       24.54       20.77      1.87 o 
  -1  -5   6      225.95      181.99      4.34 o 
   0  -5   6     1062.88     1131.70     14.45 o 
   1  -5   6       51.42       33.72      1.99 o 
   2  -5   6       62.11       72.04      3.02 o 
   3  -5   6      520.59      492.09      8.64 o 
   4  -5   6       46.41       55.06      3.43 o 
   5  -5   6      218.35      218.67      8.33 o 
   6  -5   6      966.70      964.04     18.57 o 
   7  -5   6       20.72       25.95     10.08 o 
   8  -5   6       24.84       16.12      7.81 o 
   9  -5   6       21.73       18.26      8.61 o 
  10  -5   6        1.05       17.60      9.78 o 
 -10  -4   6       50.80       51.98     15.03 o 
  -9  -4   6        0.75       17.08      9.75 o 
  -8  -4   6       89.23       80.58     13.56 o 
  -7  -4   6       59.07       67.25      8.75 o 
  -6  -4   6       33.00       32.98      5.50 o 
  -5  -4   6      134.22      132.85      4.86 o 
  -4  -4   6       31.10       47.28      3.38 o 
  -3  -4   6        2.78        0.95      1.51 o 
  -2  -4   6       66.12       55.94      3.10 o 
  -1  -4   6        1.16       -1.10      0.85 o 
   0  -4   6      350.69      256.01      4.32 o 
   1  -4   6        4.89        2.97      1.03 o 
   2  -4   6       67.87       56.84      2.54 o 
   3  -4   6       14.42       10.07      1.96 o 
   4  -4   6      978.64      971.97     13.72 o 
   5  -4   6      264.22      252.47      6.81 o 
   6  -4   6      236.33      246.01      8.17 o 
   7  -4   6       33.45       41.37      6.71 o 
   8  -4   6        9.31        6.43      7.00 o 
   9  -4   6        7.24        8.54      7.44 o 
  10  -4   6      120.03      114.70     15.30 o 
 -10  -3   6       32.37       46.92     13.34 o 
  -9  -3   6        1.94       12.52      7.84 o 
  -8  -3   6        7.20        9.82      5.81 o 
  -7  -3   6      186.70      168.24     11.95 o 
  -6  -3   6       14.89       12.05      4.12 o 
  -5  -3   6       38.43       32.73      2.75 o 
  -4  -3   6       42.11       58.39      2.66 o 
  -3  -3   6     1076.06     1199.65     15.52 o 
  -2  -3   6        9.21       11.56      1.63 o 
  -1  -3   6      109.30       90.26      2.63 o 
   0  -3   6       25.65       28.79      1.84 o 
   1  -3   6      844.77      865.65      9.59 o 
   2  -3   6      474.73      471.79      7.39 o 
   3  -3   6     2579.77     2686.38     29.32 o 
   4  -3   6      217.09      211.86      5.87 o 
   5  -3   6      727.79      796.64     13.98 o 
   6  -3   6      179.15      183.91      8.75 o 
   7  -3   6        7.06        5.66      5.26 o 
   8  -3   6        0.07        3.61      6.08 o 
   9  -3   6       27.40       20.18      8.33 o 
  10  -3   6       77.19       50.45     14.55 o 
 -10  -2   6        0.70       14.97     17.19 o 
  -9  -2   6        6.14       11.88      7.37 o 
  -8  -2   6      122.02      110.83     11.41 o 
  -7  -2   6       15.98       22.13      5.93 o 
  -6  -2   6       13.21       13.57      4.91 o 
  -5  -2   6       60.34       60.14      5.68 o 
  -4  -2   6      994.15     1090.68     14.03 o 
  -3  -2   6        0.07        1.04      0.99 o 
  -2  -2   6      467.98      634.84      8.97 o 
  -1  -2   6        1.36        3.15      0.81 o 
   0  -2   6       80.76      119.20      2.84 o 
   1  -2   6        4.38        6.82      0.86 o 
   2  -2   6      670.82      770.66      9.93 o 
   3  -2   6      656.19      614.93      8.02 o 
   4  -2   6     5394.36     5548.64     56.59 o 
   5  -2   6      269.42      270.32      5.50 o 
   6  -2   6      338.35      315.54      8.88 o 
   7  -2   6        4.35        5.02      3.11 o 
   8  -2   6        7.09        1.02      5.59 o 
   9  -2   6       22.77       31.35     17.49 o 
  10  -2   6      178.51      200.62     17.89 o 
  11  -2   6        5.54        5.41      8.46 o 
 -10  -1   6       19.80       20.46     12.28 o 
  -9  -1   6       11.57        9.98     10.04 o 
  -8  -1   6      208.95      204.19     16.06 o 
  -7  -1   6     1174.72     1156.29     33.94 o 
  -6  -1   6       24.21       20.90      4.61 o 
  -5  -1   6      196.72      193.63      9.78 o 
  -4  -1   6      131.55      136.02      6.14 o 
  -3  -1   6     3306.22     3727.85     40.73 o 
  -2  -1   6      369.36      374.64      5.90 o 
  -1  -1   6      313.99      339.95      6.43 o 
   0  -1   6       13.60       10.88      1.03 o 
   1  -1   6      528.47      504.43      5.97 o 
   2  -1   6      369.28      369.83      4.77 o 
   3  -1   6     2432.61     2714.33     26.69 o 
   4  -1   6       10.79       13.58      1.38 o 
   5  -1   6       51.79       63.64      2.51 o 
   6  -1   6       51.05       56.82      3.51 o 
   7  -1   6       54.89       83.72      5.45 o 
   8  -1   6        4.03       -4.26     11.84 o 
   9  -1   6       17.41       21.99      8.10 o 
  10  -1   6        6.54       16.10      8.11 o 
  11  -1   6       57.93       38.11     11.16 o 
 -10   0   6       26.04       29.55     13.27 o 
  -9   0   6        8.39        5.79      5.87 o 
  -8   0   6      126.71      112.31     11.18 o 
  -7   0   6     1013.48     1016.21     39.99 o 
  -6   0   6     1198.48     1255.22     28.95 o 
  -5   0   6      296.33      292.91     10.98 o 
  -4   0   6     1054.70     1056.23     20.19 o 
  -3   0   6       27.40       32.76      2.61 o 
  -2   0   6        2.54        0.36      1.00 o 
  -1   0   6      663.63      612.89      7.59 o 
   0   0   6      671.38      723.72      8.56 o 
   1   0   6       56.36       42.63      1.77 o 
   2   0   6     1377.12     1449.34     14.07 o 
   3   0   6       58.35       51.65      2.02 o 
   4   0   6      559.90      640.96      8.88 o 
   5   0   6      220.31      203.56      4.42 o 
   6   0   6      187.73      162.28      7.61 o 
   7   0   6       42.64       44.20      3.71 o 
   8   0   6        9.21        9.05      7.55 o 
   9   0   6        5.74        7.29      6.31 o 
  10   0   6        1.09        3.38      6.98 o 
  11   0   6       49.82       49.80     11.68 o 
 -10   1   6        1.84        9.82     11.88 o 
  -9   1   6       11.81       13.48      6.64 o 
  -8   1   6        7.19        3.38      5.36 o 
  -7   1   6      297.11      260.65     14.46 o 
  -6   1   6      458.32      454.40     15.27 o 
  -5   1   6        2.88        8.44      3.51 o 
  -4   1   6        7.67        7.93      2.42 o 
  -3   1   6       78.60       72.76      4.98 o 
  -2   1   6      376.09      368.27      5.72 o 
  -1   1   6      836.23      792.61      8.69 o 
   0   1   6       47.16       44.41      1.59 o 
   1   1   6     6358.12     6788.82     83.32 o 
   2   1   6       62.01       52.68      2.38 o 
   3   1   6      481.82      547.23      7.13 o 
   4   1   6       86.79       95.01      3.05 o 
   5   1   6     1918.33     1915.22     21.83 o 
   6   1   6       62.17       60.43      3.40 o 
   7   1   6      575.45      598.47     11.66 o 
   8   1   6      139.66      119.57      8.57 o 
   9   1   6        5.09       -1.36      5.75 o 
  10   1   6        0.01        5.60      8.91 o 
  11   1   6       16.64       11.29     13.27 o 
 -10   2   6       37.46       48.02     15.69 o 
  -9   2   6        5.44        6.75     11.14 o 
  -8   2   6       82.11       70.80      9.68 o 
  -7   2   6       28.65       17.26     24.85 o 
  -6   2   6      207.56      219.73     12.74 o 
  -5   2   6      586.63      548.59     16.12 o 
  -4   2   6      484.06      531.36     14.77 o 
  -3   2   6       48.63       44.82      1.88 o 
  -2   2   6     1640.79     1616.00     16.62 o 
  -1   2   6      651.17      573.29      6.73 o 
   0   2   6     1006.29     1043.68      9.88 o 
   1   2   6        4.35        5.73      0.81 o 
   2   2   6      440.80      521.61      6.58 o 
   3   2   6       45.52       39.53      2.15 o 
   4   2   6     1831.68     1935.84     20.34 o 
   5   2   6      236.19      225.41      4.81 o 
   6   2   6        9.25       14.39      2.35 o 
   7   2   6       21.76       14.82      4.27 o 
   8   2   6       34.99       54.82      6.12 o 
   9   2   6        3.13        7.92      4.69 o 
  10   2   6       50.77       70.46     17.74 o 
  11   2   6       54.75       74.42     20.16 o 
 -10   3   6       43.80       66.06     18.92 o 
  -9   3   6        6.62       32.77     13.71 o 
  -8   3   6       37.79       21.56     11.29 o 
  -7   3   6       33.21       30.54      6.83 o 
  -6   3   6       31.57       32.00      6.59 o 
  -5   3   6       79.52       56.81      7.77 o 
  -4   3   6      787.86      730.25     13.24 o 
  -3   3   6      333.83      316.55      4.79 o 
  -2   3   6      806.63      786.53      9.59 o 
  -1   3   6     4358.98     4808.04     46.06 o 
   0   3   6        4.55        4.37      0.71 o 
   1   3   6     5461.60     5885.69     51.83 o 
   2   3   6      203.06      197.62      3.66 o 
   3   3   6     4337.49     4730.42     42.92 o 
   4   3   6       23.67       23.23      1.98 o 
   5   3   6     1713.28     1838.23     20.18 o 
   6   3   6       99.05       98.92      4.21 o 
   7   3   6      154.56      184.34      8.30 o 
   8   3   6       23.19       16.00      3.33 o 
   9   3   6       38.85       36.48      8.24 o 
  10   3   6        0.74       -1.37      9.27 o 
  11   3   6        0.86       18.62     15.40 o 
  -9   4   6       93.36       63.20     17.96 o 
  -8   4   6        0.78        7.19      9.31 o 
  -7   4   6       27.93       46.41     13.56 o 
  -6   4   6      188.14      206.33     10.60 o 
  -5   4   6      301.45      290.81     18.47 o 
  -4   4   6       12.41        8.68      2.17 o 
  -3   4   6        0.00       -0.36      0.98 o 
  -2   4   6      113.32       97.62      3.29 o 
  -1   4   6      638.08      706.26      9.81 o 
   0   4   6      491.62      548.20      8.52 o 
   1   4   6      202.37      208.99      3.35 o 
   2   4   6     3435.09     3801.50     37.05 o 
   3   4   6      307.15      302.32      5.51 o 
   4   4   6     5906.59     6459.33     58.32 o 
   5   4   6        0.31        0.62      1.46 o 
   6   4   6        0.00        0.89      1.70 o 
   7   4   6       99.90      100.05      4.81 o 
   8   4   6       81.16       88.99      6.70 o 
   9   4   6        0.29        1.96      5.96 o 
  10   4   6        0.05       -7.83      5.93 o 
  11   4   6       48.91       15.69     15.40 o 
  -9   5   6        1.12       11.07     11.58 o 
  -8   5   6        0.14        6.31      9.75 o 
  -7   5   6      763.03      676.64     39.59 o 
  -6   5   6       57.65       24.12      9.97 o 
  -5   5   6      131.00      110.05     17.34 o 
  -4   5   6      111.79      100.52      4.69 o 
  -3   5   6       83.63       94.66      4.37 o 
  -2   5   6       66.11       66.05      3.29 o 
  -1   5   6        0.00        2.55      1.12 o 
   0   5   6      205.67      211.05      4.19 o 
   1   5   6     1467.39     1592.84     15.00 o 
   2   5   6      203.95      177.93      4.02 o 
   3   5   6      460.26      570.01      7.61 o 
   4   5   6      352.20      331.85      6.56 o 
   5   5   6     1664.19     1782.97     23.00 o 
   6   5   6       12.65        6.34      2.47 o 
   7   5   6      243.01      252.78      8.07 o 
   8   5   6       38.62       41.30      5.08 o 
   9   5   6      212.15      246.19     16.64 o 
  10   5   6        8.31       15.24      8.04 o 
  11   5   6        8.24       17.70     11.84 o 
  -9   6   6        1.56        8.36     10.41 o 
  -8   6   6       94.15      118.55     21.04 o 
  -7   6   6        0.26        5.35      7.99 o 
  -6   6   6      159.47      126.18     18.48 o 
  -5   6   6      489.21      400.50     33.07 o 
  -4   6   6      157.40      147.36      6.76 o 
  -3   6   6        5.85        7.23      1.50 o 
  -2   6   6       62.61       86.45      4.13 o 
  -1   6   6       38.55       34.30      2.53 o 
   0   6   6      216.57      218.75      4.86 o 
   1   6   6        2.71        8.22      1.38 o 
   2   6   6      187.64      195.44      5.03 o 
   3   6   6        0.94        2.61      1.57 o 
   4   6   6     1252.53     1244.32     17.21 o 
   5   6   6       23.64       23.99      2.85 o 
   6   6   6        0.37        0.68      2.14 o 
   7   6   6       45.42       49.61      4.29 o 
   8   6   6       67.42       65.45      5.62 o 
   9   6   6       51.73       62.83     10.04 o 
  10   6   6       88.23       97.71     13.19 o 
  11   6   6       18.68       23.92     14.77 o 
  -8   7   6       37.90       28.67     13.20 o 
  -7   7   6      103.26      100.15     18.70 o 
  -6   7   6        1.73        6.31      8.80 o 
  -5   7   6        4.87        3.15      7.70 o 
  -4   7   6      167.06      134.16     11.92 o 
  -3   7   6       49.15       39.94      4.01 o 
  -2   7   6       20.67       25.94      2.68 o 
  -1   7   6      308.15      335.80      8.14 o 
   0   7   6      397.25      376.73      6.90 o 
   1   7   6      205.48      230.60      6.26 o 
   2   7   6       36.30       30.69      2.67 o 
   3   7   6        0.11        0.76      1.87 o 
   4   7   6       24.69       17.95      2.61 o 
   5   7   6       43.83       55.13      4.15 o 
   6   7   6      136.77      124.03      5.86 o 
   7   7   6       84.22       78.95      5.23 o 
   8   7   6       83.82       90.49      6.57 o 
   9   7   6     2050.22     2178.22     64.45 o 
  10   7   6        4.51       -5.14      6.36 o 
  11   7   6        0.04        9.26     13.78 o 
  -8   8   6        0.32       21.85     11.95 o 
  -7   8   6        6.02        1.54      9.24 o 
  -6   8   6       35.48       44.94     13.93 o 
  -5   8   6        0.12       -6.89      6.75 o 
  -4   8   6        3.08       -9.24      6.16 o 
  -3   8   6      723.50      635.83     10.80 o 
  -2   8   6       38.91       30.48      3.45 o 
  -1   8   6        3.65        3.60      1.97 o 
   0   8   6      373.96      404.78      7.23 o 
   1   8   6        3.66        1.81      1.77 o 
   2   8   6     3901.91     3907.68     48.09 o 
   3   8   6        3.14        4.42      2.38 o 
   4   8   6      206.67      228.33      7.08 o 
   5   8   6       35.62       44.53      3.99 o 
   6   8   6      543.92      548.33     11.99 o 
   7   8   6       21.83       23.93      4.38 o 
   8   8   6        8.60        5.30      3.66 o 
   9   8   6       89.12      113.20     19.43 o 
  10   8   6       29.65       54.33     15.47 o 
  11   8   6        1.88       14.59     10.85 o 
  -7   9   6        9.66       11.51     11.58 o 
  -6   9   6        1.07       14.00     10.85 o 
  -5   9   6        1.38       -4.03      7.62 o 
  -4   9   6        0.76       -8.43      6.45 o 
  -3   9   6        4.37        4.68      3.41 o 
  -2   9   6      329.00      283.80      9.14 o 
  -1   9   6       43.44       43.90      3.63 o 
   0   9   6      760.16      756.32     11.47 o 
   1   9   6      153.94      145.52      5.12 o 
   2   9   6       33.08       34.47      3.22 o 
   3   9   6      346.81      317.83      9.35 o 
   4   9   6        1.58        3.95      2.75 o 
   5   9   6       68.08       67.98      5.44 o 
   6   9   6        0.08        3.42      4.77 o 
   7   9   6       73.12       52.92      6.18 o 
   8   9   6        0.98        4.59      4.23 o 
   9   9   6        4.41       14.37     10.19 o 
  10   9   6        6.83       31.38     12.90 o 
  -6  10   6       11.48       15.84     11.88 o 
  -5  10   6        8.14       14.30     10.12 o 
  -4  10   6      276.12      265.41     23.61 o 
  -3  10   6       15.00       18.52      4.62 o 
  -2  10   6        1.34        2.61      2.19 o 
  -1  10   6        6.84        6.69      2.25 o 
   0  10   6      271.60      243.80      7.13 o 
   1  10   6       42.05       40.89      3.83 o 
   2  10   6      429.57      416.32     10.17 o 
   3  10   6      230.99      222.60      7.73 o 
   4  10   6       16.16       14.97      3.26 o 
   5  10   6        3.11        2.41      3.10 o 
   6  10   6      430.01      440.32     14.71 o 
   7  10   6       24.90       18.80      4.50 o 
   8  10   6       13.95        8.45      4.80 o 
   9  10   6        1.99       -4.25      7.70 o 
  10  10   6       32.98       31.60     14.22 o 
  -5  11   6        1.13        4.43      4.70 o 
  -4  11   6       96.81      124.34     17.67 o 
  -3  11   6       38.96       32.39      9.90 o 
  -2  11   6       22.67       23.90      3.41 o 
  -1  11   6        0.13        4.10      3.41 o 
   0  11   6       72.99       72.54      4.96 o 
   1  11   6      475.63      468.88     11.88 o 
   2  11   6      573.02      599.85     18.25 o 
   3  11   6      566.18      579.82     14.28 o 
   4  11   6        5.39        1.20      3.04 o 
   5  11   6       12.72       11.58      3.76 o 
   6  11   6       50.08       43.27      6.37 o 
   7  11   6        0.99        3.54      4.99 o 
   8  11   6        0.15        9.45      4.92 o 
   9  11   6       56.82       73.32     17.45 o 
  -4  12   6       13.45       21.47      6.56 o 
  -3  12   6      248.15      287.11     14.74 o 
  -2  12   6        7.00        5.62      3.80 o 
  -1  12   6       14.29        9.72      4.86 o 
   0  12   6        4.18        1.69      3.61 o 
   1  12   6       11.22       11.89      3.70 o 
   2  12   6      481.85      488.06     14.40 o 
   3  12   6      225.69      208.87      9.91 o 
   4  12   6        2.27       -2.14      3.59 o 
   5  12   6       26.22       27.69      5.47 o 
   6  12   6        6.71        4.23      4.49 o 
   7  12   6        6.29        8.47      4.70 o 
   8  12   6       56.63       51.16      7.65 o 
  -3  13   6        6.95        4.84      5.50 o 
  -2  13   6       70.67       75.12      7.44 o 
  -1  13   6       42.48       40.94      9.52 o 
   0  13   6      122.51      131.02     13.22 o 
   1  13   6        3.43        1.33      4.35 o 
   2  13   6      111.49      107.50     13.52 o 
   3  13   6      162.57      153.22      9.31 o 
   4  13   6       43.41       42.19      8.58 o 
   5  13   6      333.09      370.62     14.28 o 
   6  13   6       29.68       21.61      5.72 o 
   7  13   6        2.89        3.33      4.91 o 
   8  13   6        0.29        2.55      5.99 o 
  -2  14   6      197.35      211.01     12.24 o 
  -1  14   6       44.75       55.12     11.97 o 
   0  14   6        8.26        9.47      5.10 o 
   1  14   6        4.60        3.85      7.04 o 
   2  14   6       53.55       52.61     10.10 o 
   3  14   6       32.75       44.47      6.61 o 
   4  14   6       61.16       75.55     11.65 o 
   5  14   6       49.04       58.03      9.86 o 
   6  14   6       48.64       62.64      7.94 o 
   1  15   6        2.05        4.64      5.31 o 
   2  15   6        1.14        1.04      5.14 o 
   3  15   6      125.09      120.34     10.62 o 
   4  15   6       13.86        9.93      5.64 o 
  -2 -15   7       57.32       34.13      9.79 o 
  -1 -15   7       71.51       86.56     13.13 o 
  -5 -14   7        8.01       12.11      7.01 o 
  -4 -14   7        0.10        0.63      8.03 o 
  -3 -14   7        0.51        1.55      7.01 o 
  -2 -14   7       16.12       20.65      8.31 o 
  -1 -14   7        0.01        3.46      6.81 o 
   0 -14   7       43.93       56.07     10.89 o 
   1 -14   7       88.70      104.60     14.52 o 
   2 -14   7       19.44       34.22      9.33 o 
  -6 -13   7       23.07       29.48      9.88 o 
  -5 -13   7       20.82       29.91      7.54 o 
  -4 -13   7       55.49       45.41      7.71 o 
  -3 -13   7        9.11       13.26      7.39 o 
  -2 -13   7       17.89       12.90      9.27 o 
  -1 -13   7        1.04       -0.82      5.70 o 
   0 -13   7       45.62       45.80     13.27 o 
   1 -13   7       53.10       68.12     10.55 o 
   2 -13   7       14.32       19.30      7.46 o 
   3 -13   7        0.00       10.40      6.96 o 
   4 -13   7        1.08        1.24      5.47 o 
  -7 -12   7      193.86      247.59     27.35 o 
  -6 -12   7        0.01        2.12      6.88 o 
  -5 -12   7        2.46       -1.17      4.96 o 
  -4 -12   7        8.28        4.92      5.11 o 
  -3 -12   7        9.36       12.37      6.42 o 
  -2 -12   7        0.06       -1.54      5.21 o 
  -1 -12   7      591.18      575.17     53.15 o 
   0 -12   7        0.82        3.29      5.98 o 
   1 -12   7       82.78       80.47     15.32 o 
   2 -12   7       51.04       41.64      8.42 o 
   3 -12   7       80.30      101.60      9.52 o 
   4 -12   7       75.36       75.72      9.01 o 
   5 -12   7       49.46       39.26      7.79 o 
  -8 -11   7        1.87        2.42     10.85 o 
  -7 -11   7        0.42        0.37      9.46 o 
  -6 -11   7      144.17      170.62     14.68 o 
  -5 -11   7       47.13       34.33      5.91 o 
  -4 -11   7       42.47       47.49      6.35 o 
  -3 -11   7       63.74       84.31      7.23 o 
  -2 -11   7        0.25        4.14      3.75 o 
  -1 -11   7       46.93       48.36      6.98 o 
   0 -11   7        1.49       -0.68      3.93 o 
   1 -11   7       25.29       19.33      6.66 o 
   2 -11   7        0.11        8.86      4.59 o 
   3 -11   7       13.45        7.85      5.04 o 
   4 -11   7      265.73      312.89     20.22 o 
   5 -11   7        0.35        4.85      5.29 o 
   6 -11   7       17.60        5.89      7.60 o 
  -9 -10   7        3.66       -9.90      8.65 o 
  -8 -10   7        5.46       14.00     11.00 o 
  -7 -10   7       87.68       81.31     17.23 o 
  -6 -10   7       33.69       18.18     10.45 o 
  -5 -10   7        8.71        8.01      4.29 o 
  -4 -10   7       47.20       42.80      5.66 o 
  -3 -10   7        2.80        4.44      3.87 o 
  -2 -10   7      117.15      120.11      7.57 o 
  -1 -10   7       39.58       34.17      4.77 o 
   0 -10   7       47.23       38.35      4.99 o 
   1 -10   7        0.14        0.84      2.85 o 
   2 -10   7       35.52       36.13      6.45 o 
   3 -10   7       89.56       94.84      8.27 o 
   4 -10   7      433.88      428.24     16.55 o 
   5 -10   7        2.33        5.69      4.93 o 
   6 -10   7       12.89        3.60      7.01 o 
   7 -10   7        0.01       -0.62      9.75 o 
  -9  -9   7        2.61       -3.37     10.41 o 
  -8  -9   7      122.53      116.87     20.16 o 
  -7  -9   7       10.10       16.13     10.48 o 
  -6  -9   7      372.21      371.95     18.51 o 
  -5  -9   7        3.94        4.04      3.62 o 
  -4  -9   7        3.64        3.14      3.25 o 
  -3  -9   7       84.81       83.81      6.40 o 
  -2  -9   7      258.26      215.70      8.92 o 
  -1  -9   7        0.00        0.34      2.26 o 
   0  -9   7      232.78      191.78      9.12 o 
   1  -9   7      148.12      125.69     10.70 o 
   2  -9   7       26.05       32.05      4.91 o 
   3  -9   7      113.82      117.74      7.58 o 
   4  -9   7       18.31       23.69      4.76 o 
   5  -9   7        1.23        3.85      3.97 o 
   6  -9   7        1.09       -4.31      5.64 o 
   7  -9   7        3.90       14.46     15.43 o 
   8  -9   7      124.17      114.08     14.14 o 
  -9  -8   7       29.17       15.54     11.14 o 
  -8  -8   7        2.11        1.98      8.50 o 
  -7  -8   7       35.85       32.19     11.66 o 
  -6  -8   7       24.34       24.01     14.37 o 
  -5  -8   7      201.09      215.73     10.93 o 
  -4  -8   7      491.01      500.29     13.99 o 
  -3  -8   7      190.13      190.99      7.76 o 
  -2  -8   7      158.23      171.57      6.30 o 
  -1  -8   7       48.19       63.51      4.16 o 
   0  -8   7       37.11       44.60      5.29 o 
   1  -8   7      191.22      208.70      7.15 o 
   2  -8   7       53.38       53.50      5.72 o 
   3  -8   7     1658.54     1590.02     33.57 o 
   4  -8   7        0.01       -0.69      2.98 o 
   5  -8   7       18.01       14.26      3.82 o 
   6  -8   7       82.54       80.47      7.39 o 
   7  -8   7        0.15        2.72      5.14 o 
   8  -8   7       29.70       63.16      9.28 o 
 -10  -7   7        0.68       -9.02      8.80 o 
  -9  -7   7       35.96       23.17     11.29 o 
  -8  -7   7       74.94       74.78     16.28 o 
  -7  -7   7        3.15       -4.47      6.82 o 
  -6  -7   7       59.83       72.80     13.93 o 
  -5  -7   7       41.25       47.62      6.42 o 
  -4  -7   7      535.48      538.36     11.94 o 
  -3  -7   7       44.00       46.07      3.83 o 
  -2  -7   7        1.43        0.75      1.98 o 
  -1  -7   7        1.21        4.29      2.06 o 
   0  -7   7        7.68       16.34      2.84 o 
   1  -7   7      487.78      483.12      9.06 o 
   2  -7   7        1.59        1.06      2.00 o 
   3  -7   7      142.79      138.46      5.51 o 
   4  -7   7       45.95       48.09      4.56 o 
   5  -7   7        0.07        0.27      2.94 o 
   6  -7   7        1.48        3.61      3.40 o 
   7  -7   7        5.58        6.39      5.14 o 
   8  -7   7       38.63       20.30      6.77 o 
   9  -7   7        1.47        1.78      5.96 o 
 -10  -6   7        0.42       14.81     12.02 o 
  -9  -6   7       28.97       36.15     12.83 o 
  -8  -6   7       32.55       26.17     11.14 o 
  -7  -6   7       12.89        0.81      7.55 o 
  -6  -6   7        4.87       13.78      7.92 o 
  -5  -6   7     3617.07     3612.31     53.11 o 
  -4  -6   7       10.53        9.28      2.82 o 
  -3  -6   7     2636.40     2592.37     33.75 o 
  -2  -6   7       14.20       14.48      2.91 o 
  -1  -6   7       77.34      127.68      4.46 o 
   0  -6   7       22.21       27.62      2.02 o 
   1  -6   7      910.91      943.99     12.58 o 
   2  -6   7        5.98        3.06      1.83 o 
   3  -6   7       93.89      110.23      4.72 o 
   4  -6   7        1.49        4.02      2.30 o 
   5  -6   7     3029.96     3134.49     45.15 o 
   6  -6   7        0.35        2.76      3.16 o 
   7  -6   7       18.41       17.60      5.57 o 
   8  -6   7        0.09       -7.97      4.66 o 
   9  -6   7        0.56        9.99      6.33 o 
 -10  -5   7        4.66       23.17     12.10 o 
  -9  -5   7       49.46       43.33     13.93 o 
  -8  -5   7      107.08       83.95     15.76 o 
  -7  -5   7        0.00       -3.01      6.01 o 
  -6  -5   7      229.20      235.71     19.36 o 
  -5  -5   7       39.44       41.56      4.35 o 
  -4  -5   7       56.45       49.69      3.86 o 
  -3  -5   7       51.12       44.92      4.18 o 
  -2  -5   7      114.34      100.90      3.47 o 
  -1  -5   7        5.39        3.27      1.51 o 
   0  -5   7     3992.45     4437.49     41.03 o 
   1  -5   7       55.66       60.19      2.42 o 
   2  -5   7        6.13       15.84      2.79 o 
   3  -5   7       33.29       27.73      2.76 o 
   4  -5   7       17.88       19.59      3.03 o 
   5  -5   7      938.80      952.70     14.61 o 
   6  -5   7      440.47      452.64     11.79 o 
   7  -5   7      263.04      269.62     13.08 o 
   8  -5   7       33.48       36.98      7.15 o 
   9  -5   7       14.46       13.44      6.30 o 
  10  -5   7       24.50       37.28      8.74 o 
 -10  -4   7        7.80       20.68     11.66 o 
  -9  -4   7      113.32       77.79     15.76 o 
  -8  -4   7        1.76        6.69      5.70 o 
  -7  -4   7       62.80       68.55     19.43 o 
  -6  -4   7       29.78       26.79      6.42 o 
  -5  -4   7      780.54      742.50     15.29 o 
  -4  -4   7       25.56       18.10      2.65 o 
  -3  -4   7     1296.10     1357.36     19.42 o 
  -2  -4   7        0.26        0.88      1.41 o 
  -1  -4   7      193.96      191.95      4.09 o 
   0  -4   7       65.49       73.61      2.85 o 
   1  -4   7       25.44       18.80      1.50 o 
   2  -4   7       40.70       50.03      2.96 o 
   3  -4   7        0.09        1.62      1.26 o 
   4  -4   7       14.62       12.03      2.13 o 
   5  -4   7      917.59      924.28     14.77 o 
   6  -4   7      417.73      428.84      9.61 o 
   7  -4   7        4.01       -2.79      3.87 o 
   8  -4   7        3.73       -8.43      5.42 o 
   9  -4   7        1.44       -1.80      5.59 o 
  10  -4   7       99.34      102.94     14.95 o 
 -10  -3   7        0.31        7.92     10.26 o 
  -9  -3   7        9.12       13.89      8.06 o 
  -8  -3   7      255.15      242.80     15.42 o 
  -7  -3   7      171.74      184.06     31.42 o 
  -6  -3   7       43.46       59.18      7.16 o 
  -5  -3   7      125.13      118.35      9.93 o 
  -4  -3   7      250.45      295.78      5.91 o 
  -3  -3   7       23.90       28.94      2.15 o 
  -2  -3   7       13.74        4.05      1.29 o 
  -1  -3   7      338.80      344.66      5.74 o 
   0  -3   7      475.33      410.43      5.65 o 
   1  -3   7        4.06        1.52      0.89 o 
   2  -3   7     4841.14     5291.71     54.08 o 
   3  -3   7      189.09      181.66      5.48 o 
   4  -3   7     5430.67     5673.06     58.61 o 
   5  -3   7       35.11       40.94      4.41 o 
   6  -3   7      549.94      505.98     11.11 o 
   7  -3   7      329.43      354.55     13.89 o 
   8  -3   7        5.99        8.08      6.89 o 
   9  -3   7       27.29       28.77      8.78 o 
  10  -3   7       12.92       10.09     11.40 o 
 -10  -2   7       62.64       76.32     11.89 o 
  -9  -2   7        9.64       12.70     10.41 o 
  -8  -2   7       19.27       27.86      8.87 o 
  -7  -2   7        3.13        7.48      5.25 o 
  -6  -2   7      126.65      109.74     14.44 o 
  -5  -2   7      204.32      208.69      9.46 o 
  -4  -2   7       55.55       52.83      3.30 o 
  -3  -2   7      199.40      180.29      3.93 o 
  -2  -2   7       20.91       27.66      1.92 o 
  -1  -2   7      396.03      210.74      4.04 o 
   0  -2   7        0.63       -1.44      0.72 o 
   1  -2   7     2435.03     2636.76     24.55 o 
   2  -2   7        4.40        3.52      1.13 o 
   3  -2   7       15.08       15.32      1.97 o 
   4  -2   7       70.75       60.78      2.42 o 
   5  -2   7       71.08       60.03      3.06 o 
   6  -2   7       46.18       53.29      4.32 o 
   7  -2   7        9.95       10.62      3.75 o 
   8  -2   7        0.02       -2.26      5.06 o 
   9  -2   7       12.30       12.47      7.70 o 
  10  -2   7      432.03      401.44     24.52 o 
  11  -2   7       23.17       12.15      8.68 o 
 -10  -1   7        1.82       11.71      7.52 o 
  -9  -1   7       20.23       32.47      8.29 o 
  -8  -1   7      310.17      302.56     16.75 o 
  -7  -1   7      732.02      700.76     24.86 o 
  -6  -1   7       11.17        5.91      3.57 o 
  -5  -1   7        4.06        0.69      3.14 o 
  -4  -1   7      330.18      340.66      7.71 o 
  -3  -1   7        1.82        0.59      0.91 o 
  -2  -1   7       87.19      144.75      3.65 o 
  -1  -1   7      172.42      185.70      4.36 o 
   0  -1   7      127.33      174.24      3.15 o 
   1  -1   7       20.22       21.01      1.33 o 
   2  -1   7        5.49       10.22      1.21 o 
   3  -1   7       27.14       25.84      1.56 o 
   4  -1   7     2614.41     2758.86     29.40 o 
   5  -1   7      385.58      393.45      6.46 o 
   6  -1   7      836.14      810.15     13.75 o 
   7  -1   7      109.90      115.24      7.81 o 
   8  -1   7        0.13       -0.97      9.20 o 
   9  -1   7       11.22       12.79      7.15 o 
  10  -1   7        4.92        0.46      6.53 o 
  11  -1   7       38.96       36.28     10.76 o 
 -10   0   7        0.32        5.98      6.56 o 
  -9   0   7      119.84      120.22     12.53 o 
  -8   0   7       40.56       34.74      7.71 o 
  -7   0   7      118.87      116.78     10.70 o 
  -6   0   7      585.19      553.65     17.16 o 
  -5   0   7       99.96       98.78      7.10 o 
  -4   0   7        2.10        2.50      2.14 o 
  -3   0   7        4.07        5.91      1.65 o 
  -2   0   7       26.84       33.07      1.73 o 
  -1   0   7     3859.72     4668.72     49.38 o 
   0   0   7       81.32       75.35      3.50 o 
   1   0   7      265.27      296.41      4.17 o 
   2   0   7       71.56       56.94      1.77 o 
   3   0   7       49.20       67.41      2.30 o 
   4   0   7       29.28       33.01      1.84 o 
   5   0   7      168.74      148.19      4.19 o 
   6   0   7        7.72        7.10      2.55 o 
   7   0   7      748.59      836.98     14.66 o 
   8   0   7       34.69       26.91      7.56 o 
   9   0   7       41.32       36.77      9.60 o 
  10   0   7        0.68        5.27      6.87 o 
  11   0   7       22.34       23.80     10.12 o 
 -10   1   7       73.08       96.41     19.65 o 
  -9   1   7       30.98       46.54      9.11 o 
  -8   1   7        1.67        2.73      5.15 o 
  -7   1   7      658.84      632.75     24.23 o 
  -6   1   7      587.33      549.17     17.34 o 
  -5   1   7      315.54      300.58     11.67 o 
  -4   1   7     1167.94     1112.77     24.54 o 
  -3   1   7       29.83       29.45      2.34 o 
  -2   1   7     1911.75     2012.72     23.54 o 
  -1   1   7       10.12        8.06      0.96 o 
   0   1   7      234.88      288.67      4.23 o 
   1   1   7        0.01       -2.79      1.40 o 
   2   1   7     4142.17     4299.72     42.99 o 
   3   1   7       36.68       35.60      2.64 o 
   4   1   7        8.00        4.39      1.17 o 
   5   1   7       82.51       82.64      3.03 o 
   6   1   7       16.71       18.19      2.46 o 
   7   1   7      320.52      342.64      8.54 o 
   8   1   7      147.19      172.47      9.15 o 
   9   1   7       63.48       57.36     16.09 o 
  10   1   7        1.54        2.95      6.89 o 
  11   1   7       17.55       34.24     16.64 o 
 -10   2   7      168.69      195.02     25.51 o 
  -9   2   7        4.76       -0.95      9.02 o 
  -8   2   7       63.02      102.94     17.96 o 
  -7   2   7      133.82      148.95     12.03 o 
  -6   2   7       23.91       23.00      6.10 o 
  -5   2   7       83.10       90.61      9.02 o 
  -4   2   7      951.55      843.17     20.39 o 
  -3   2   7       41.41       45.76      2.39 o 
  -2   2   7       13.84        9.37      1.15 o 
  -1   2   7     3584.59     3670.68     34.74 o 
   0   2   7        8.45        9.81      0.87 o 
   1   2   7     3738.47     4081.31     57.50 o 
   2   2   7      163.71      154.20      2.98 o 
   3   2   7     9094.50    10215.81     94.11 o 
   4   2   7      887.47      869.25     10.74 o 
   5   2   7       25.47       22.98      2.03 o 
   6   2   7      156.15      137.49      8.87 o 
   7   2   7      507.06      475.94     11.27 o 
   8   2   7        2.25        4.33      2.81 o 
   9   2   7       12.35        7.08      4.73 o 
  10   2   7        0.11        2.93     10.63 o 
  11   2   7      166.02      187.18     26.98 o 
  -9   3   7       51.41       77.57     19.21 o 
  -8   3   7       70.00       83.14     16.86 o 
  -7   3   7       64.94       81.73     19.32 o 
  -6   3   7       24.66       50.15     12.39 o 
  -5   3   7      798.47      757.48     17.65 o 
  -4   3   7      793.64      806.27     14.37 o 
  -3   3   7        1.24        0.83      1.10 o 
  -2   3   7     2773.25     3170.77     30.78 o 
  -1   3   7      189.70      206.29      3.46 o 
   0   3   7     5471.22     5671.97     50.16 o 
   1   3   7       23.68       18.02      1.20 o 
   2   3   7      615.63      708.18      9.19 o 
   3   3   7       49.62       50.55      2.20 o 
   4   3   7    21890.39    23899.58    217.09 o 
   5   3   7      132.72      118.91      3.71 o 
   6   3   7      323.54      350.22      7.15 o 
   7   3   7       13.10       13.30      2.59 o 
   8   3   7       50.87       64.81      6.11 o 
   9   3   7       81.57       89.26     10.97 o 
  10   3   7        0.33        1.98      5.38 o 
  11   3   7        4.72        6.38     14.74 o 
  -9   4   7       29.77       49.49     16.79 o 
  -8   4   7        4.31        8.94      9.38 o 
  -7   4   7      466.44      468.35     31.89 o 
  -6   4   7      105.03       96.96      7.93 o 
  -5   4   7      996.44     1012.97     31.17 o 
  -4   4   7       13.34        6.40      2.21 o 
  -3   4   7       15.59       15.19      1.56 o 
  -2   4   7       59.09       61.18      1.93 o 
  -1   4   7     3225.04     3569.09     37.94 o 
   0   4   7       20.81       20.25      1.83 o 
   1   4   7       49.31       83.46      2.26 o 
   2   4   7       97.37       99.80      3.08 o 
   3   4   7     1660.82     1908.76     20.16 o 
   4   4   7      347.82      342.16      5.68 o 
   5   4   7        0.46        5.04      1.94 o 
   6   4   7       32.72       34.96      2.80 o 
   7   4   7      545.28      554.10     11.64 o 
   8   4   7       21.16       22.72      3.85 o 
   9   4   7       59.47       63.01     20.24 o 
  10   4   7        7.65        5.54     14.41 o 
  11   4   7        0.08      -15.03     12.02 o 
  -9   5   7        1.12       -1.03     10.26 o 
  -8   5   7       22.86       32.63     13.93 o 
  -7   5   7       91.63      129.99     19.28 o 
  -6   5   7       28.56       12.76      9.53 o 
  -5   5   7        4.81        0.56      8.36 o 
  -4   5   7      345.14      333.12      9.58 o 
  -3   5   7        0.24        1.88      1.29 o 
  -2   5   7      200.28      202.89      5.03 o 
  -1   5   7       87.57       80.88      3.15 o 
   0   5   7     5311.98     6093.45     62.26 o 
   1   5   7        1.99        2.24      0.90 o 
   2   5   7       78.73       75.22      2.80 o 
   3   5   7      136.89      130.19      3.80 o 
   4   5   7      494.06      560.61      7.90 o 
   5   5   7       29.88       38.35      3.23 o 
   6   5   7      111.80      136.62      5.71 o 
   7   5   7       33.94       35.37      3.80 o 
   8   5   7        0.70        3.61      3.07 o 
   9   5   7        2.51        3.93      5.67 o 
  10   5   7      196.17      229.75     17.34 o 
  11   5   7        9.49       19.24      9.35 o 
  -8   6   7      109.08      161.15     23.53 o 
  -7   6   7      286.37      340.99     28.37 o 
  -6   6   7        8.93        5.28      8.65 o 
  -5   6   7       11.52        2.00      5.21 o 
  -4   6   7      148.73      104.90      7.25 o 
  -3   6   7      181.63      196.82      4.58 o 
  -2   6   7       12.68       10.90      1.91 o 
  -1   6   7       29.61       23.48      2.28 o 
   0   6   7       24.90       27.64      2.34 o 
   1   6   7     2570.21     2752.16     25.66 o 
   2   6   7        4.71        5.71      1.56 o 
   3   6   7      280.47      310.66      5.68 o 
   4   6   7       59.46       65.99      4.31 o 
   5   6   7      167.40      200.41      6.14 o 
   6   6   7       26.32       25.57      4.57 o 
   7   6   7        5.54        4.30      2.54 o 
   8   6   7       51.39       52.31      5.25 o 
   9   6   7        3.44       17.32      7.25 o 
  10   6   7       33.89       37.37      9.84 o 
  11   6   7        3.92       -5.90      7.34 o 
  -8   7   7       38.58       25.51     12.83 o 
  -7   7   7       44.80       48.02     15.18 o 
  -6   7   7       55.74       55.57     14.22 o 
  -5   7   7       23.36       20.24      9.90 o 
  -4   7   7        3.19        4.10      5.01 o 
  -3   7   7       76.27       67.60      3.06 o 
  -2   7   7       52.93       58.80      3.49 o 
  -1   7   7       65.64       76.47      3.89 o 
   0   7   7       53.71       65.79      3.35 o 
   1   7   7       80.07       72.81      2.83 o 
   2   7   7      293.89      277.37      5.71 o 
   3   7   7      228.63      224.44      7.51 o 
   4   7   7      937.37      883.54     13.84 o 
   5   7   7       10.75       14.17      2.93 o 
   6   7   7       22.02       19.51      3.31 o 
   7   7   7        1.74        5.29      2.84 o 
   8   7   7       34.26       46.84      6.36 o 
   9   7   7       26.18       29.66     10.89 o 
  10   7   7        4.35       16.45      7.56 o 
  11   7   7        5.14       16.13      9.37 o 
  -7   8   7        1.75        9.60     10.48 o 
  -6   8   7       39.43       32.77     12.54 o 
  -5   8   7       15.80       19.58     10.04 o 
  -4   8   7        1.07       -3.23      6.75 o 
  -3   8   7      632.66      543.33     10.53 o 
  -2   8   7      227.90      199.82      6.39 o 
  -1   8   7        0.27        0.88      1.77 o 
   0   8   7        0.00        1.13      1.71 o 
   1   8   7        6.17        6.86      1.85 o 
   2   8   7      153.57      152.50      5.17 o 
   3   8   7      565.81      559.17     11.14 o 
   4   8   7       26.21       30.16      3.57 o 
   5   8   7      432.14      456.71     10.54 o 
   6   8   7       15.25       13.64      3.19 o 
   7   8   7       18.66       15.96      3.37 o 
   8   8   7        1.33        5.83      3.54 o 
   9   8   7      254.89      272.15     26.91 o 
  10   8   7        0.82        9.60     10.63 o 
  -7   9   7      116.87      158.14     23.75 o 
  -6   9   7        6.12       10.48     10.12 o 
  -5   9   7        0.95        9.31      9.24 o 
  -4   9   7      100.84      113.79     16.94 o 
  -3   9   7        0.87       -0.03      3.27 o 
  -2   9   7      116.90       87.52      5.52 o 
  -1   9   7        1.55        4.18      2.19 o 
   0   9   7      314.30      322.79      6.73 o 
   1   9   7       91.15       93.02      4.34 o 
   2   9   7      996.42     1009.21     16.66 o 
   3   9   7        1.28       -1.91      2.18 o 
   4   9   7      142.50      149.50      9.12 o 
   5   9   7       44.97       42.55      4.79 o 
   6   9   7      625.84      642.46     15.27 o 
   7   9   7        8.46       15.39      4.57 o 
   8   9   7       13.69        7.45      5.19 o 
   9   9   7        0.39       -3.81      8.06 o 
  10   9   7        1.48        7.77     10.12 o 
  -6  10   7      140.06      173.69     24.12 o 
  -5  10   7        1.27        3.08      9.24 o 
  -4  10   7        1.83       -3.15      7.92 o 
  -3  10   7       40.66       25.44     10.26 o 
  -2  10   7        3.62        3.01      2.83 o 
  -1  10   7      107.42      111.36      8.29 o 
   0  10   7        4.53        0.04      2.17 o 
   1  10   7     1295.73     1343.60     21.24 o 
   2  10   7       21.72       30.40      4.61 o 
   3  10   7      488.38      490.88     11.89 o 
   4  10   7       20.55       13.82      3.76 o 
   5  10   7      221.70      242.69      9.28 o 
   6  10   7      143.14      155.82     10.71 o 
   7  10   7       20.37       18.27      4.97 o 
   8  10   7        6.88       10.60      5.45 o 
   9  10   7        5.41        3.58      7.20 o 
  10  10   7        2.46       15.54     10.26 o 
  -5  11   7       14.29       14.52     11.29 o 
  -4  11   7      115.38      121.83      9.00 o 
  -3  11   7      139.84      123.82     16.06 o 
  -2  11   7        4.51        7.17      2.62 o 
  -1  11   7        1.67        2.62      2.80 o 
   0  11   7       27.17       31.28      4.02 o 
   1  11   7      197.59      182.18      7.54 o 
   2  11   7     1283.52     1297.00     23.51 o 
   3  11   7       93.90       91.54      6.29 o 
   4  11   7        8.81       12.07      3.74 o 
   5  11   7        3.87        3.78      4.39 o 
   6  11   7        8.02        4.47      4.10 o 
   7  11   7       23.22       22.57      5.35 o 
   8  11   7       55.09       61.52      9.92 o 
   9  11   7        2.38       -2.58      5.22 o 
  -4  12   7       34.08       36.92      6.42 o 
  -3  12   7       52.73       62.69      7.40 o 
  -2  12   7       23.28       22.49      4.10 o 
  -1  12   7        4.59        4.25      3.63 o 
   0  12   7       29.65       30.53      4.40 o 
   1  12   7       62.70       68.77      7.50 o 
   2  12   7      293.41      278.62     10.73 o 
   3  12   7      873.86      900.00     21.33 o 
   4  12   7        4.28        2.29      3.95 o 
   5  12   7       32.33       36.44      6.00 o 
   6  12   7        1.90        0.63      4.07 o 
   7  12   7       13.48       12.71      5.32 o 
   8  12   7       12.01       11.33      5.72 o 
  -3  13   7       24.86       41.28      6.75 o 
  -2  13   7      152.14      177.31     12.50 o 
  -1  13   7        0.42       -1.00      3.72 o 
   0  13   7      184.30      191.41     10.35 o 
   1  13   7        2.90        6.17      3.87 o 
   2  13   7      140.38      115.97      8.03 o 
   3  13   7      421.79      417.18     14.25 o 
   4  13   7        0.51        5.97      4.35 o 
   5  13   7       38.86       32.44      6.20 o 
   6  13   7       45.97       41.60      7.05 o 
   7  13   7        4.46        5.71      5.29 o 
  -1  14   7        1.55       13.62      5.19 o 
   0  14   7       66.42       72.97      8.52 o 
   1  14   7        2.79        5.99      4.77 o 
   2  14   7        1.44        7.39      4.51 o 
   3  14   7       91.97       77.89      7.73 o 
   4  14   7       50.51       61.33      7.57 o 
   5  14   7      239.45      304.51     14.06 o 
   6  14   7        0.71        9.34      5.61 o 
   1  15   7        3.35        6.75      5.13 o 
   2  15   7       11.12        9.53      5.59 o 
   3  15   7        9.97       12.40      5.63 o 
   4  15   7      179.66      190.33     11.78 o 
  -5 -14   8       68.26       69.65     20.35 o 
  -4 -14   8        0.02       -6.82      6.53 o 
  -3 -14   8        0.68        7.48      7.20 o 
  -2 -14   8       91.89      101.41     13.25 o 
  -1 -14   8       13.16       14.88      8.09 o 
   0 -14   8       85.11      105.54     12.92 o 
   1 -14   8       12.38       24.85      9.12 o 
   2 -14   8        3.65        4.52      8.13 o 
  -6 -13   8       57.29       77.83     12.70 o 
  -5 -13   8        2.64       16.64      6.63 o 
  -4 -13   8       45.42       64.11     11.01 o 
  -3 -13   8        7.62        4.41      6.45 o 
  -2 -13   8        0.79        6.68     12.10 o 
  -1 -13   8        8.10        8.79      6.34 o 
   0 -13   8        0.24        5.81      6.33 o 
   1 -13   8       72.74       64.43     19.39 o 
   2 -13   8        4.82       14.88      7.27 o 
   3 -13   8        2.91       17.74      7.70 o 
   4 -13   8        2.22       11.11      6.24 o 
  -7 -12   8       21.78        7.11     11.51 o 
  -6 -12   8        8.37       15.73      7.78 o 
  -5 -12   8        5.67       11.29      5.97 o 
  -4 -12   8        0.28        2.89      4.87 o 
  -3 -12   8        0.20       -2.35      4.41 o 
  -2 -12   8       57.78       21.59      7.51 o 
  -1 -12   8       61.91       54.10     10.26 o 
   0 -12   8       36.00       46.81      8.99 o 
   1 -12   8       11.36       11.92      6.43 o 
   2 -12   8       15.24       11.91      6.18 o 
   3 -12   8      421.88      497.62     24.63 o 
   4 -12   8       22.01       30.30      7.50 o 
   5 -12   8       22.44       45.94      8.60 o 
  -8 -11   8        6.02       19.28     13.34 o 
  -7 -11   8      149.75      108.36     19.06 o 
  -6 -11   8       21.49       35.19      8.73 o 
  -5 -11   8      117.65      136.97     14.55 o 
  -4 -11   8        1.21        2.04      3.80 o 
  -3 -11   8       55.96       50.87      8.77 o 
  -2 -11   8      130.23       98.54      9.11 o 
  -1 -11   8      660.99      617.50     38.04 o 
   0 -11   8        1.55        3.29      4.37 o 
   1 -11   8       52.42       58.55      6.37 o 
   2 -11   8       22.41       14.05      5.23 o 
   3 -11   8       89.46       85.61      8.72 o 
   4 -11   8      435.79      417.93     26.40 o 
   5 -11   8        1.06        5.13      5.58 o 
   6 -11   8       32.05       23.01      8.38 o 
  -8 -10   8      105.45      106.90     20.16 o 
  -7 -10   8       16.23       15.62     10.85 o 
  -6 -10   8      292.25      289.89     24.56 o 
  -5 -10   8        7.82        5.38      4.08 o 
  -4 -10   8        4.85        4.04      3.76 o 
  -3 -10   8       68.18       73.39     10.56 o 
  -2 -10   8        2.14        8.27      3.74 o 
  -1 -10   8       52.47       55.62      6.96 o 
   0 -10   8      640.93      504.26     14.42 o 
   1 -10   8       13.89        2.17      5.68 o 
   2 -10   8        4.86        7.74      3.75 o 
   3 -10   8       46.19       56.03      6.33 o 
   4 -10   8      103.24       89.44      8.63 o 
   5 -10   8      156.71      133.63     11.76 o 
   6 -10   8        1.46       -0.93      6.51 o 
   7 -10   8        8.91       15.56      7.97 o 
  -9  -9   8       16.60       36.58     14.08 o 
  -8  -9   8       67.45       57.99     16.35 o 
  -7  -9   8      134.51      147.07     20.16 o 
  -6  -9   8        6.51       13.56      8.94 o 
  -5  -9   8      600.84      602.36     22.48 o 
  -4  -9   8      140.70      139.37      8.19 o 
  -3  -9   8       28.57       21.12      4.24 o 
  -2  -9   8      125.06      105.86      6.95 o 
  -1  -9   8      155.85      137.45      6.45 o 
   0  -9   8      163.18      154.86      7.98 o 
   1  -9   8      526.97      448.24     13.23 o 
   2  -9   8      125.51      125.92      7.64 o 
   3  -9   8      239.00      231.98     13.41 o 
   4  -9   8       55.72       55.77      6.49 o 
   5  -9   8        2.01        3.45      3.95 o 
   6  -9   8        0.29        1.46      5.11 o 
   7  -9   8       15.25       13.49      7.71 o 
   8  -9   8      153.07      172.53     16.27 o 
  -9  -8   8        2.59       12.10     10.85 o 
  -8  -8   8       39.50       34.17     13.27 o 
  -7  -8   8       15.43       24.19     11.22 o 
  -6  -8   8       88.52      110.78     17.01 o 
  -5  -8   8      287.46      284.42     16.30 o 
  -4  -8   8     3658.74     3493.27     64.80 o 
  -3  -8   8      116.85      111.73      6.22 o 
  -2  -8   8      565.64      550.43     11.50 o 
  -1  -8   8        8.33        8.40      3.16 o 
   0  -8   8       60.25       45.89      4.14 o 
   1  -8   8       20.87       17.86      3.13 o 
   2  -8   8       88.74       85.75      5.25 o 
   3  -8   8      146.25      143.34      7.93 o 
   4  -8   8        3.20        2.34      3.56 o 
   5  -8   8        9.15        2.87      3.55 o 
   6  -8   8       13.65       12.05      4.10 o 
   7  -8   8       13.52       16.28      6.19 o 
   8  -8   8       84.65       93.87     11.67 o 
 -10  -7   8        2.88        5.21     11.95 o 
  -9  -7   8       87.62       86.07     18.26 o 
  -8  -7   8        2.09        1.54      7.77 o 
  -7  -7   8      102.66       88.27     15.84 o 
  -6  -7   8        0.34       -0.95      6.89 o 
  -5  -7   8        5.75        3.51      3.40 o 
  -4  -7   8      143.73      136.62      7.68 o 
  -3  -7   8     1858.27     1799.90     25.69 o 
  -2  -7   8       40.80       33.93      3.42 o 
  -1  -7   8       96.81      103.06      4.79 o 
   0  -7   8        5.44        8.06      2.26 o 
   1  -7   8        4.00        3.40      1.91 o 
   2  -7   8       67.55       56.01      3.69 o 
   3  -7   8      466.96      473.96      9.92 o 
   4  -7   8      196.38      185.89      7.67 o 
   5  -7   8      235.18      234.74      8.88 o 
   6  -7   8        0.25       -2.30      3.18 o 
   7  -7   8       15.31        1.56      5.00 o 
   8  -7   8       54.71       56.86      8.87 o 
   9  -7   8        7.10        5.15      6.52 o 
 -10  -6   8       86.28      120.09     21.70 o 
  -9  -6   8        0.27       -1.61      7.19 o 
  -8  -6   8      137.92      126.47     18.18 o 
  -7  -6   8       11.74        2.35      6.67 o 
  -6  -6   8       70.84       77.64     13.64 o 
  -5  -6   8        1.80        1.22      3.04 o 
  -4  -6   8     4321.65     4290.47     58.20 o 
  -3  -6   8       18.62       16.24      2.75 o 
  -2  -6   8      566.95      547.60     10.62 o 
  -1  -6   8        3.95        3.22      1.60 o 
   0  -6   8      454.69      458.66      7.65 o 
   1  -6   8       82.97       86.57      3.54 o 
   2  -6   8      363.75      387.55      8.14 o 
   3  -6   8       12.05       13.44      2.53 o 
   4  -6   8        1.69        2.37      2.24 o 
   5  -6   8     2960.35     2736.04     55.94 o 
   6  -6   8      326.68      315.29     10.89 o 
   7  -6   8       91.54       75.76      8.38 o 
   8  -6   8       35.26       22.01      6.54 o 
   9  -6   8        1.99        9.47      6.40 o 
 -10  -5   8        7.81        1.03      9.46 o 
  -9  -5   8       16.17       12.68     10.56 o 
  -8  -5   8       32.73       30.21     11.07 o 
  -7  -5   8       91.76       66.06     13.34 o 
  -6  -5   8       57.84       52.86     11.66 o 
  -5  -5   8     1341.39     1284.71     28.32 o 
  -4  -5   8       89.86       74.11      4.50 o 
  -3  -5   8       54.37       75.33      5.03 o 
  -2  -5   8       17.57       17.20      1.84 o 
  -1  -5   8      115.79       80.42      4.29 o 
   0  -5   8      152.86      154.50      4.90 o 
   1  -5   8      566.54      517.69      7.06 o 
   2  -5   8       10.77        8.68      1.69 o 
   3  -5   8       53.79       58.98      3.53 o 
   4  -5   8       73.22       61.59      3.93 o 
   5  -5   8     1512.09     1528.15     20.55 o 
   6  -5   8      402.15      374.60     10.73 o 
   7  -5   8      152.10      138.60     10.92 o 
   8  -5   8       20.76       12.14      5.96 o 
   9  -5   8       13.21       19.51      6.92 o 
  10  -5   8        6.34       -1.92      6.18 o 
 -10  -4   8       30.62       21.99     12.24 o 
  -9  -4   8        0.06       -3.67      8.58 o 
  -8  -4   8        0.18        5.10      5.82 o 
  -7  -4   8        0.81        4.38      5.23 o 
  -6  -4   8       36.69       11.05      7.99 o 
  -5  -4   8       87.69       70.11      8.10 o 
  -4  -4   8      288.51      298.07      9.34 o 
  -3  -4   8      134.22      120.67      4.95 o 
  -2  -4   8     1017.07     1109.69     14.30 o 
  -1  -4   8       14.54       15.57      1.66 o 
   0  -4   8      424.22      382.85      5.79 o 
   1  -4   8      105.04      120.65      3.19 o 
   2  -4   8      101.83      144.20      3.93 o 
   3  -4   8       51.57       44.40      3.04 o 
   4  -4   8        0.19        2.57      1.71 o 
   5  -4   8      355.32      367.98      8.53 o 
   6  -4   8      468.19      503.96     11.68 o 
   7  -4   8      611.96      681.90     15.31 o 
   8  -4   8        2.63        7.91      5.03 o 
   9  -4   8        6.23        1.97      5.46 o 
  10  -4   8       32.24       28.84      8.04 o 
 -10  -3   8        2.63       16.64     10.92 o 
  -9  -3   8       27.67       26.62      8.42 o 
  -8  -3   8       18.93        9.31      6.08 o 
  -7  -3   8      625.94      567.23     34.50 o 
  -6  -3   8       25.27       25.59      6.12 o 
  -5  -3   8       17.87       16.51      4.08 o 
  -4  -3   8        0.50        1.91      1.43 o 
  -3  -3   8       65.66       45.90      3.20 o 
  -2  -3   8        5.94        7.09      1.58 o 
  -1  -3   8      567.49      571.53      8.21 o 
   0  -3   8       20.41       19.14      1.65 o 
   1  -3   8      166.29      203.76      3.86 o 
   2  -3   8      968.79     1020.05     13.02 o 
   3  -3   8      207.36      252.94      4.86 o 
   4  -3   8        0.03        0.16      1.61 o 
   5  -3   8      393.85      372.25      8.20 o 
   6  -3   8       38.29       45.36      3.74 o 
   7  -3   8      236.17      229.20      8.36 o 
   8  -3   8       90.07       85.27     11.36 o 
   9  -3   8       14.47        9.98      7.40 o 
  10  -3   8       30.27       31.81      9.46 o 
 -10  -2   8       91.60       97.07     16.28 o 
  -9  -2   8       81.17       76.82     19.17 o 
  -8  -2   8      324.58      262.81     15.97 o 
  -7  -2   8       60.83       47.51      8.51 o 
  -6  -2   8       33.10       46.28     11.96 o 
  -5  -2   8       31.75       38.92      5.35 o 
  -4  -2   8      136.65      134.93      3.80 o 
  -3  -2   8       98.99      110.05      3.57 o 
  -2  -2   8     3924.51     4838.87     57.17 o 
  -1  -2   8        0.54       -0.97      0.83 o 
   0  -2   8      863.07      886.74     10.39 o 
   1  -2   8      120.76      107.68      4.09 o 
   2  -2   8       39.48       53.66      2.26 o 
   3  -2   8       33.46       31.69      1.79 o 
   4  -2   8     3826.57     4007.19     39.25 o 
   5  -2   8      354.98      331.57      6.60 o 
   6  -2   8       75.59       80.80      4.64 o 
   7  -2   8       23.00       21.65      4.58 o 
   8  -2   8       16.81        6.34      5.93 o 
   9  -2   8        0.28        1.15      6.06 o 
  10  -2   8       93.28       71.27     12.72 o 
  11  -2   8       60.90       66.91     12.92 o 
 -10  -1   8        0.24       10.98      7.56 o 
  -9  -1   8       99.94      102.02     12.27 o 
  -8  -1   8        0.80       -6.94      4.64 o 
  -7  -1   8      543.44      485.29     20.71 o 
  -6  -1   8       36.98       39.26      5.81 o 
  -5  -1   8       26.49        7.32      8.85 o 
  -4  -1   8       22.55       22.38      2.81 o 
  -3  -1   8     1122.93     1233.54     15.50 o 
  -2  -1   8       66.49       87.97      4.20 o 
  -1  -1   8    18923.40    21727.92    224.83 o 
   0  -1   8        4.02        1.51      0.82 o 
   1  -1   8     3913.74     4108.16     41.35 o 
   2  -1   8       17.86       16.39      1.50 o 
   3  -1   8       94.83      120.66      2.95 o 
   4  -1   8       71.66       77.63      2.69 o 
   5  -1   8     1136.67     1166.55     14.00 o 
   6  -1   8      375.58      378.64      8.63 o 
   7  -1   8       52.62       61.74      4.80 o 
   8  -1   8        0.15       -4.73      4.64 o 
   9  -1   8        0.00        4.28      6.19 o 
  10  -1   8        3.37        1.52      6.90 o 
  11  -1   8       32.04       30.68     10.26 o 
 -10   0   8        6.71        2.10      6.76 o 
  -9   0   8        9.28        2.12      6.54 o 
  -8   0   8       46.57       56.56      9.26 o 
  -7   0   8       14.32       15.25      9.27 o 
  -6   0   8       36.70       42.71      6.58 o 
  -5   0   8        1.02       -1.02      3.10 o 
  -4   0   8       13.34        8.34      3.08 o 
  -3   0   8        5.51        5.46      1.20 o 
  -2   0   8     4189.38     4798.83     51.77 o 
  -1   0   8        4.31        2.85      1.03 o 
   0   0   8     9417.58    10114.42    113.87 o 
   1   0   8       88.55       73.44      1.99 o 
   2   0   8       33.54       40.30      1.80 o 
   3   0   8      124.55      127.39      2.95 o 
   4   0   8      886.44      893.45     11.05 o 
   5   0   8      163.40      161.62      4.10 o 
   6   0   8        4.69        4.88      2.55 o 
   7   0   8      632.16      652.58     12.58 o 
   8   0   8       67.78       43.47      6.13 o 
   9   0   8        1.23       -7.37      4.88 o 
  10   0   8       25.92       30.81      9.15 o 
  11   0   8        2.37       11.50      8.77 o 
 -10   1   8       49.10       61.73     17.38 o 
  -9   1   8       64.80       69.99     10.91 o 
  -8   1   8        1.33        7.80      5.75 o 
  -7   1   8      417.77      418.13     18.93 o 
  -6   1   8      338.88      361.15     49.93 o 
  -5   1   8     2399.96     2384.69     46.62 o 
  -4   1   8       64.06       55.46      5.37 o 
  -3   1   8      115.44      108.27      3.03 o 
  -2   1   8       32.66       45.95      1.94 o 
  -1   1   8       12.61        9.96      1.46 o 
   0   1   8       24.26       23.18      1.45 o 
   1   1   8     3220.27     3451.56     49.47 o 
   2   1   8        3.68        1.82      1.30 o 
   3   1   8      408.71      408.49      8.99 o 
   4   1   8       61.09       69.49      3.06 o 
   5   1   8      786.95      795.97     10.60 o 
   6   1   8        7.86        6.27      1.65 o 
   7   1   8      369.29      425.17      9.74 o 
   8   1   8        1.88        1.83      2.68 o 
   9   1   8       63.13       68.04     10.29 o 
  10   1   8        0.00        7.98      7.04 o 
  11   1   8        0.97       -5.28     11.44 o 
 -10   2   8       22.58       22.65     13.49 o 
  -9   2   8        2.07       -4.11      9.09 o 
  -8   2   8        0.67       13.69      6.18 o 
  -7   2   8        0.04        3.34      5.09 o 
  -6   2   8        9.82        7.68      4.98 o 
  -5   2   8      497.71      467.27     15.32 o 
  -4   2   8     4750.83     4375.26     76.58 o 
  -3   2   8        7.99        9.84      1.23 o 
  -2   2   8        5.33        3.78      0.99 o 
  -1   2   8        5.31        2.34      0.94 o 
   0   2   8        2.73        8.38      0.94 o 
   1   2   8       15.17       12.00      2.99 o 
   2   2   8     1731.34     1609.25     20.85 o 
   3   2   8       68.66       72.26      2.44 o 
   4   2   8      693.24      655.39      8.81 o 
   5   2   8       93.33       89.20      3.24 o 
   6   2   8      214.67      221.03      5.59 o 
   7   2   8        0.03       -0.06      2.06 o 
   8   2   8        5.29        3.37      2.46 o 
   9   2   8       61.82       53.48      8.03 o 
  10   2   8       10.11       24.34     12.61 o 
  11   2   8        4.75       25.37     15.62 o 
  -9   3   8        4.97        8.65     10.48 o 
  -8   3   8        0.92        3.23      8.72 o 
  -7   3   8        5.15       -2.80      4.22 o 
  -6   3   8        2.92        2.35      3.70 o 
  -5   3   8     2936.75     3005.14     49.28 o 
  -4   3   8      222.36      249.06      8.79 o 
  -3   3   8      256.57      262.91      5.01 o 
  -2   3   8       30.79       39.15      1.96 o 
  -1   3   8      140.75      114.89      2.93 o 
   0   3   8       39.73       39.78      1.55 o 
   1   3   8     6993.44     7494.65     73.43 o 
   2   3   8       15.35        9.01      1.25 o 
   3   3   8      532.82      582.61      7.83 o 
   4   3   8      351.98      364.69      6.22 o 
   5   3   8       96.19      111.71      3.87 o 
   6   3   8      144.04      141.10      4.68 o 
   7   3   8      929.02      986.11     17.59 o 
   8   3   8       22.84       24.13      4.11 o 
   9   3   8      306.90      302.21     26.03 o 
  10   3   8       26.97       25.44     13.56 o 
  11   3   8       57.65       23.61     15.54 o 
  -9   4   8       11.05        3.37     11.80 o 
  -8   4   8       25.78       20.68     12.54 o 
  -7   4   8       23.72       16.35     11.44 o 
  -6   4   8        4.30       18.04      9.97 o 
  -5   4   8       51.05       55.42      6.65 o 
  -4   4   8        4.36        1.55      2.59 o 
  -3   4   8       57.81       48.47      2.76 o 
  -2   4   8      129.65      141.93      3.06 o 
  -1   4   8      131.80      130.25      3.87 o 
   0   4   8        0.30       15.67      1.41 o 
   1   4   8      112.72      121.55      2.80 o 
   2   4   8       18.77        9.72      1.45 o 
   3   4   8        9.17        7.23      1.38 o 
   4   4   8      552.14      641.48      8.98 o 
   5   4   8       37.61       40.45      2.55 o 
   6   4   8       47.94       48.86      3.23 o 
   7   4   8        4.59        4.89      2.51 o 
   8   4   8      238.78      253.90      9.00 o 
   9   4   8        2.81        1.61     10.85 o 
  10   4   8        3.27        8.43      7.20 o 
  11   4   8        0.11      -15.47     10.92 o 
  -9   5   8        2.58       18.40     12.54 o 
  -8   5   8        3.02        5.87     11.00 o 
  -7   5   8      147.59      148.54     20.60 o 
  -6   5   8        0.23        1.17      8.14 o 
  -5   5   8      763.14      783.42     65.18 o 
  -4   5   8       81.16       86.44      5.29 o 
  -3   5   8       89.85      100.83      3.33 o 
  -2   5   8       69.53       76.52      3.57 o 
  -1   5   8      389.80      424.44      7.94 o 
   0   5   8      534.74      595.67     13.47 o 
   1   5   8      642.71      735.10      8.05 o 
   2   5   8        5.78        1.63      1.28 o 
   3   5   8      295.77      265.39      5.10 o 
   4   5   8      119.20      108.49      3.56 o 
   5   5   8      257.89      296.76      7.90 o 
   6   5   8        4.81        5.46      2.44 o 
   7   5   8        4.92       10.74      2.84 o 
   8   5   8       22.02       24.68      4.19 o 
   9   5   8       41.32       79.52     25.92 o 
  10   5   8        9.81        6.47      7.10 o 
  11   5   8       45.89       82.29     13.41 o 
  -8   6   8       11.45       20.97     12.02 o 
  -7   6   8      136.83      116.79     19.87 o 
  -6   6   8      176.21      153.30     19.87 o 
  -5   6   8       10.53       18.54     14.85 o 
  -4   6   8       45.10       52.52      5.62 o 
  -3   6   8        0.63        2.36      1.70 o 
  -2   6   8        0.94       -0.31      1.67 o 
  -1   6   8        9.89       11.58      1.82 o 
   0   6   8        1.65        0.48      1.44 o 
   1   6   8      715.11      714.08      9.13 o 
   2   6   8      765.87      749.58     10.18 o 
   3   6   8        1.06       -0.14      1.56 o 
   4   6   8     2347.00     2355.94     27.25 o 
   5   6   8        9.98        4.66      2.22 o 
   6   6   8      358.86      397.33      9.66 o 
   7   6   8       48.17       45.85      5.78 o 
   8   6   8       98.12      107.25      9.32 o 
   9   6   8        3.13        1.15      5.18 o 
  10   6   8       75.12       83.07     16.13 o 
  11   6   8        6.73       -0.92      7.73 o 
  -8   7   8       96.56      110.85     21.63 o 
  -7   7   8        0.32        2.27      8.87 o 
  -6   7   8        0.16        2.86      8.87 o 
  -5   7   8       15.44        8.65      9.53 o 
  -4   7   8      158.38      123.16     13.49 o 
  -3   7   8       44.55       41.33      2.72 o 
  -2   7   8       53.64       57.49      3.55 o 
  -1   7   8       63.73       78.67      3.95 o 
   0   7   8       22.63       31.33      2.67 o 
   1   7   8      144.19      147.48      4.58 o 
   2   7   8      137.14      137.65      4.18 o 
   3   7   8       11.83       14.57      2.27 o 
   4   7   8        0.02        2.22      2.44 o 
   5   7   8      207.40      253.39      7.56 o 
   6   7   8        4.40        1.66      2.46 o 
   7   7   8        0.78        4.80      2.69 o 
   8   7   8       54.39       56.46      5.61 o 
   9   7   8       37.45       57.69     10.26 o 
  10   7   8        0.40        2.54      7.01 o 
  11   7   8        4.00       -3.00      9.90 o 
  -7   8   8        6.03       15.98     12.10 o 
  -6   8   8        0.39       -5.21      7.99 o 
  -5   8   8       59.68       81.09     15.76 o 
  -4   8   8       68.01       52.71     12.83 o 
  -3   8   8      469.99      369.81     10.47 o 
  -2   8   8      372.07      330.30      8.16 o 
  -1   8   8        9.05        6.73      2.03 o 
   0   8   8        4.79        4.12      2.11 o 
   1   8   8        4.66        2.07      1.65 o 
   2   8   8      842.44      862.37     12.66 o 
   3   8   8        0.12        1.53      2.15 o 
   4   8   8      946.44      954.44     17.70 o 
   5   8   8       43.85       45.84      4.27 o 
   6   8   8       94.27      128.72      8.79 o 
   7   8   8       26.74       31.40      4.77 o 
   8   8   8        0.45        2.48      3.55 o 
   9   8   8       18.73       13.48     21.45 o 
  10   8   8        0.24        8.58      9.90 o 
  -7   9   8       10.15       18.55     13.20 o 
  -6   9   8       18.35        3.37     10.26 o 
  -5   9   8        0.34       -5.50      7.92 o 
  -4   9   8        6.05       21.19     10.12 o 
  -3   9   8       13.75        0.88      7.26 o 
  -2   9   8      393.29      366.26     11.88 o 
  -1   9   8       64.24       56.87      4.16 o 
   0   9   8       14.18       10.51      2.03 o 
   1   9   8        6.86        6.41      2.28 o 
   2   9   8        3.47        1.54      2.40 o 
   3   9   8     1769.83     1789.27     25.91 o 
   4   9   8       48.77       51.50      4.30 o 
   5   9   8      449.31      449.64     12.06 o 
   6   9   8        0.03       -1.00      3.56 o 
   7   9   8        1.29       -1.70      4.42 o 
   8   9   8       11.47       13.45      7.93 o 
   9   9   8        8.80        6.11      6.16 o 
  10   9   8        9.52       18.26     11.36 o 
  -6  10   8       44.49       44.65     15.25 o 
  -5  10   8        5.70       17.89     11.14 o 
  -4  10   8      224.03      232.12     23.46 o 
  -3  10   8       11.53        6.16      7.99 o 
  -2  10   8        6.10        3.00      2.81 o 
  -1  10   8       42.18       34.02      4.03 o 
   0  10   8       66.22       63.88      3.98 o 
   1  10   8       96.99       94.58      5.08 o 
   2  10   8       12.07        6.88      2.76 o 
   3  10   8        0.72        5.16      3.03 o 
   4  10   8        2.53        2.70      3.48 o 
   5  10   8        4.66        4.94      3.72 o 
   6  10   8       77.20       71.05      7.04 o 
   7  10   8       31.85       29.77      7.12 o 
   8  10   8       36.56       37.28      7.28 o 
   9  10   8        0.60        2.48      4.98 o 
  10  10   8        1.00       13.93     12.39 o 
  -5  11   8        4.27       19.94     11.22 o 
  -4  11   8       14.74        2.79      9.09 o 
  -3  11   8       26.21       32.92     11.58 o 
  -2  11   8       12.94       14.82      4.74 o 
  -1  11   8        1.60        2.68      2.29 o 
   0  11   8        4.60        4.89      2.74 o 
   1  11   8      383.82      407.53     11.09 o 
   2  11   8     1149.27     1146.09     37.38 o 
   3  11   8       36.78       35.44      5.13 o 
   4  11   8       22.03       22.58      4.43 o 
   5  11   8       23.53       20.46      4.80 o 
   6  11   8       43.09       55.30      6.64 o 
   7  11   8       31.74       29.75      6.15 o 
   8  11   8        6.65       10.20      5.25 o 
   9  11   8        9.74       10.86      6.34 o 
  -4  12   8       17.45       19.41      5.16 o 
  -3  12   8       50.08       55.94      6.45 o 
  -2  12   8        3.60       -0.67      7.19 o 
  -1  12   8        6.88        6.65      3.52 o 
   0  12   8      100.82      100.10      9.23 o 
   1  12   8       73.30       65.45      5.88 o 
   2  12   8      263.07      277.89     10.94 o 
   3  12   8      575.22      599.82     27.34 o 
   4  12   8       25.50       24.13      4.97 o 
   5  12   8      134.00      150.10      9.68 o 
   6  12   8       48.42       36.44      6.32 o 
   7  12   8        8.66       14.79      5.59 o 
   8  12   8       82.36       40.44      7.36 o 
  -3  13   8        0.27        5.50      4.40 o 
  -2  13   8        1.15        4.62      4.33 o 
  -1  13   8        0.68        2.65      4.59 o 
   0  13   8        8.23       12.88      4.50 o 
   1  13   8        0.00        0.55      3.57 o 
   2  13   8       45.91       34.68      5.52 o 
   3  13   8       14.42       23.11      5.44 o 
   4  13   8      166.79      161.71     10.11 o 
   5  13   8      420.05      443.44     15.80 o 
   6  13   8        2.60        4.39      4.96 o 
   7  13   8       53.99       61.15     10.17 o 
  -1  14   8      243.90      293.79     12.23 o 
   0  14   8      168.02      157.20     13.00 o 
   1  14   8        0.19       10.91      5.03 o 
   2  14   8        0.82        1.23      4.10 o 
   3  14   8       17.96       14.86      8.58 o 
   4  14   8      138.62      124.60      9.58 o 
   5  14   8       54.66       56.28      7.88 o 
   6  14   8       25.47       15.69      6.09 o 
   2  15   8       15.37       17.70      6.73 o 
   3  15   8       26.83       24.46      6.16 o 
  -4 -14   9        1.83        0.99      7.61 o 
  -3 -14   9       12.76       17.38      8.81 o 
  -2 -14   9       54.08       47.39     13.86 o 
  -1 -14   9      151.25      165.05     17.01 o 
   0 -14   9       57.93       50.31     10.69 o 
   1 -14   9       67.37       67.08     17.38 o 
   2 -14   9        0.39        5.93      8.58 o 
  -6 -13   9       39.39       60.24     11.90 o 
  -5 -13   9       50.95       47.20     10.55 o 
  -4 -13   9        0.12        2.92      7.25 o 
  -3 -13   9        0.86        2.29      6.41 o 
  -2 -13   9        2.12       11.49      7.13 o 
  -1 -13   9        0.06        3.04      6.09 o 
   0 -13   9        1.33        4.11      6.25 o 
   1 -13   9        2.05        9.58      6.67 o 
   2 -13   9      121.05      148.11     14.35 o 
   3 -13   9       83.03      107.08     15.43 o 
  -7 -12   9        4.84       11.07     12.76 o 
  -6 -12   9       12.78       10.96      7.38 o 
  -5 -12   9      175.25      169.06     25.59 o 
  -4 -12   9        7.04       12.73      5.84 o 
  -3 -12   9        0.20        2.61      6.16 o 
  -2 -12   9       65.38       56.97     10.01 o 
  -1 -12   9      219.54      212.55     15.53 o 
   0 -12   9        1.54        4.92     12.72 o 
   1 -12   9       86.17       96.05     11.39 o 
   2 -12   9       34.28       27.06      8.95 o 
   3 -12   9      100.13      117.67     10.51 o 
   4 -12   9       55.43       78.31      9.60 o 
   5 -12   9       22.41       28.66      9.95 o 
  -8 -11   9      220.36      193.63     26.39 o 
  -7 -11   9       23.56       27.20     12.83 o 
  -6 -11   9      311.33      317.66     18.55 o 
  -5 -11   9       14.31       12.66      6.97 o 
  -4 -11   9       23.21       26.14      5.54 o 
  -3 -11   9        0.33       -0.98      3.63 o 
  -2 -11   9       59.06       61.49      7.90 o 
  -1 -11   9      239.76      225.82     12.76 o 
   0 -11   9       11.98        6.63      5.07 o 
   1 -11   9        2.76       -0.32      3.91 o 
   2 -11   9       57.61       62.30      7.63 o 
   3 -11   9       34.37       41.18      7.10 o 
   4 -11   9       20.26       20.31      6.05 o 
   5 -11   9       54.37       70.46      9.14 o 
   6 -11   9       23.03       24.13      8.94 o 
  -8 -10   9        2.30       -0.07     10.34 o 
  -7 -10   9      232.47      302.28     28.15 o 
  -6 -10   9        1.93        0.15      7.99 o 
  -5 -10   9      242.73      233.15     12.78 o 
  -4 -10   9       27.78       23.22      4.91 o 
  -3 -10   9       43.79       47.06      5.70 o 
  -2 -10   9      133.04      142.65      8.37 o 
  -1 -10   9       26.99       17.43      4.26 o 
   0 -10   9      295.02      241.96     10.25 o 
   1 -10   9       82.61       76.28      6.70 o 
   2 -10   9        0.85       -0.37      3.38 o 
   3 -10   9      121.54      135.66      9.75 o 
   4 -10   9       31.18       34.10      6.49 o 
   5 -10   9       60.97       55.62      7.94 o 
   6 -10   9       27.98       25.12      8.74 o 
   7 -10   9        3.67        3.60     16.39 o 
  -9  -9   9        1.76        4.77     10.70 o 
  -8  -9   9       28.08       24.41     12.02 o 
  -7  -9   9        9.62       12.02     10.56 o 
  -6  -9   9       71.68       71.26     15.10 o 
  -5  -9   9       27.76       16.65      4.90 o 
  -4  -9   9       37.14       40.63      5.44 o 
  -3  -9   9        1.32       -0.32      3.02 o 
  -2  -9   9      330.90      324.83      9.70 o 
  -1  -9   9       20.88       14.45      3.17 o 
   0  -9   9      118.59       98.15      7.81 o 
   1  -9   9        2.48        2.30      3.01 o 
   2  -9   9      213.12      194.67      9.31 o 
   3  -9   9        0.82        0.42      3.47 o 
   4  -9   9        3.02        1.41      3.57 o 
   5  -9   9        2.09        5.00      3.97 o 
   6  -9   9        0.21       10.60      5.34 o 
   7  -9   9       63.88       68.41     11.30 o 
  -9  -8   9       83.13       88.05     18.18 o 
  -8  -8   9        1.54        5.87      9.38 o 
  -7  -8   9       39.76       32.99     12.61 o 
  -6  -8   9        0.17        5.94      8.72 o 
  -5  -8   9       71.21       62.86      6.66 o 
  -4  -8   9        7.23        6.03      3.50 o 
  -3  -8   9      540.67      507.18     15.88 o 
  -2  -8   9       96.58       90.08      5.09 o 
  -1  -8   9       25.35       24.45      4.35 o 
   0  -8   9        3.23        2.37      2.01 o 
   1  -8   9        8.66        7.46      2.66 o 
   2  -8   9       33.43       29.37      3.80 o 
   3  -8   9      917.85      911.60     20.64 o 
   4  -8   9       76.51       69.62      6.49 o 
   5  -8   9        7.28        2.57      5.19 o 
   6  -8   9       37.93       30.74      5.65 o 
   7  -8   9       37.98       29.06      6.86 o 
   8  -8   9       54.58       50.49     10.58 o 
  -9  -7   9        9.96        1.54      8.36 o 
  -8  -7   9       20.01       31.38     11.80 o 
  -7  -7   9        4.63       16.79      9.38 o 
  -6  -7   9       21.61       12.24      8.36 o 
  -5  -7   9        0.32       -1.42      3.10 o 
  -4  -7   9     2314.96     2303.97     38.75 o 
  -3  -7   9       26.72       24.96      3.49 o 
  -2  -7   9     1802.52     1767.70     25.34 o 
  -1  -7   9        0.26        2.30      2.13 o 
   0  -7   9        5.68        5.51      2.24 o 
   1  -7   9       13.30       18.99      3.91 o 
   2  -7   9      138.41      120.06      5.75 o 
   3  -7   9      347.98      330.63      8.25 o 
   4  -7   9      422.42      416.03     11.20 o 
   5  -7   9       14.20       11.14      3.70 o 
   6  -7   9       12.08       12.98      4.11 o 
   7  -7   9       22.77       18.51      6.58 o 
   8  -7   9        2.47        1.89      5.79 o 
   9  -7   9        8.77       17.16      7.27 o 
 -10  -6   9        1.25       -4.33     10.26 o 
  -9  -6   9       36.01       21.19     12.17 o 
  -8  -6   9        0.67      -11.88      5.94 o 
  -7  -6   9       72.42       71.12     14.22 o 
  -6  -6   9        3.05        7.11      6.67 o 
  -5  -6   9       13.84        5.29      4.25 o 
  -4  -6   9       28.60       36.81      4.10 o 
  -3  -6   9      439.76      442.43      9.84 o 
  -2  -6   9      206.80      186.53      5.69 o 
  -1  -6   9      327.70      330.65     14.43 o 
   0  -6   9        3.50        3.21      1.56 o 
   1  -6   9       52.00       46.87      2.76 o 
   2  -6   9       11.73        8.93      2.23 o 
   3  -6   9        0.08       -0.76      1.88 o 
   4  -6   9      270.03      256.73      7.37 o 
   5  -6   9     1911.52     1970.90     35.32 o 
   6  -6   9       16.29       17.11      3.97 o 
   7  -6   9        0.47        4.24      4.24 o 
   8  -6   9        4.92        5.84      5.43 o 
   9  -6   9       17.50       21.98      8.26 o 
 -10  -5   9      123.45      133.66     22.36 o 
  -9  -5   9        0.02        2.64      9.09 o 
  -8  -5   9        5.72        8.43      7.84 o 
  -7  -5   9       42.96       43.62     12.32 o 
  -6  -5   9       86.46       85.12     13.78 o 
  -5  -5   9       77.97       81.86      6.52 o 
  -4  -5   9      160.70      156.32      7.65 o 
  -3  -5   9        0.91        3.45      1.98 o 
  -2  -5   9      155.36      131.34      4.40 o 
  -1  -5   9        0.15       -2.39      1.21 o 
   0  -5   9       96.16       90.81      3.41 o 
   1  -5   9        0.03       -1.24      1.18 o 
   2  -5   9       15.73        7.02      1.75 o 
   3  -5   9       61.03       56.87      3.55 o 
   4  -5   9      222.19      223.59      7.15 o 
   5  -5   9        0.00       -0.64      2.06 o 
   6  -5   9      283.84      288.12     13.44 o 
   7  -5   9        5.60       12.58      3.83 o 
   8  -5   9       68.03       71.76      8.92 o 
   9  -5   9        9.87       22.22      7.35 o 
  10  -5   9        7.07        0.54      6.36 o 
 -10  -4   9        1.36       10.56     10.12 o 
  -9  -4   9        0.53       -0.37      7.77 o 
  -8  -4   9       25.66       20.20      7.41 o 
  -7  -4   9        0.13        3.30      7.15 o 
  -6  -4   9      132.08      120.24     15.18 o 
  -5  -4   9      205.38      213.59     19.14 o 
  -4  -4   9       75.26       63.91      4.43 o 
  -3  -4   9      177.82      199.39      6.38 o 
  -2  -4   9        0.11       -1.14      1.30 o 
  -1  -4   9        0.28        2.25      1.27 o 
   0  -4   9        6.03        7.25      1.41 o 
   1  -4   9     4253.78     4613.18     42.64 o 
   2  -4   9       17.66       23.66      1.96 o 
   3  -4   9      904.75      917.94     14.01 o 
   4  -4   9        7.06        6.58      1.98 o 
   5  -4   9      105.81      104.20      4.87 o 
   6  -4   9      341.91      341.27      8.75 o 
   7  -4   9      445.68      470.50     12.62 o 
   8  -4   9        4.49        1.22      4.61 o 
   9  -4   9       18.53       15.83      6.64 o 
  10  -4   9        0.81        3.73      6.22 o 
 -10  -3   9      189.51      190.18     23.75 o 
  -9  -3   9        2.56        2.16      6.39 o 
  -8  -3   9       30.69       39.34      8.63 o 
  -7  -3   9       39.03       50.46      8.29 o 
  -6  -3   9      272.95      268.91     42.85 o 
  -5  -3   9      114.26      112.28     10.57 o 
  -4  -3   9       59.00       70.22      4.10 o 
  -3  -3   9      107.74       99.19      4.11 o 
  -2  -3   9      256.37      275.52      6.53 o 
  -1  -3   9      106.63       95.72      3.13 o 
   0  -3   9      468.45      441.82      6.22 o 
   1  -3   9       53.74       48.61      2.14 o 
   2  -3   9     8520.73     9442.71     88.14 o 
   3  -3   9        0.45        1.45      1.04 o 
   4  -3   9     1412.30     1539.82     24.08 o 
   5  -3   9      167.98      153.41      5.45 o 
   6  -3   9     1515.37     1440.65     20.85 o 
   7  -3   9        4.21        5.62      3.18 o 
   8  -3   9       87.93       80.85      8.71 o 
   9  -3   9        1.78        3.48      5.56 o 
  10  -3   9       75.84       82.68     19.83 o 
 -10  -2   9      171.82      140.61     21.67 o 
  -9  -2   9      147.51      153.22     14.39 o 
  -8  -2   9       34.64       38.35      8.68 o 
  -7  -2   9       73.68       78.40      9.77 o 
  -6  -2   9       22.23       34.88      6.94 o 
  -5  -2   9        4.99        7.79      3.69 o 
  -4  -2   9       35.56       31.25      2.65 o 
  -3  -2   9       18.57       10.40      1.65 o 
  -2  -2   9       11.68       14.06      1.85 o 
  -1  -2   9     2852.34     3458.13     38.15 o 
   0  -2   9       27.36       25.40      1.66 o 
   1  -2   9       21.92       28.92      1.79 o 
   2  -2   9        7.09        8.24      1.39 o 
   3  -2   9      406.53      398.33      6.14 o 
   4  -2   9      481.89      471.34      7.01 o 
   5  -2   9       47.09       58.40      4.99 o 
   6  -2   9        4.04        1.31      2.28 o 
   7  -2   9       81.48       71.46      6.72 o 
   8  -2   9       82.10       89.01      8.88 o 
   9  -2   9        3.58        4.32      6.45 o 
  10  -2   9       56.25      102.42     17.96 o 
  11  -2   9        5.70       11.11      8.61 o 
 -10  -1   9        1.58        1.02      7.09 o 
  -9  -1   9       62.38       46.33      9.67 o 
  -8  -1   9      295.34      234.59     18.37 o 
  -7  -1   9      102.82       84.38     10.28 o 
  -6  -1   9        1.02       -0.34      4.56 o 
  -5  -1   9       27.39       25.45      4.80 o 
  -4  -1   9       99.02       99.57      8.31 o 
  -3  -1   9        1.62        2.00      1.14 o 
  -2  -1   9     4926.22     5629.25     65.24 o 
  -1  -1   9       53.08       57.01      2.65 o 
   0  -1   9      273.35      280.31      5.21 o 
   1  -1   9        0.05       -1.43      0.89 o 
   2  -1   9        0.11        2.44      1.09 o 
   3  -1   9      128.41      121.96      3.04 o 
   4  -1   9     2035.14     2256.55     22.46 o 
   5  -1   9        3.57        1.88      1.25 o 
   6  -1   9       75.33       90.98      4.21 o 
   7  -1   9       48.62       56.93      6.36 o 
   8  -1   9       28.92       44.94      6.62 o 
   9  -1   9        9.59       10.41     14.55 o 
  10  -1   9        7.60       14.81      8.01 o 
  11  -1   9        0.01        3.82      8.43 o 
 -10   0   9        6.01       22.95      9.43 o 
  -9   0   9       38.20       47.76     10.01 o 
  -8   0   9       34.81       28.65      8.05 o 
  -7   0   9       47.72       30.80     11.00 o 
  -6   0   9       84.22       84.88      9.38 o 
  -5   0   9      172.59      156.23      8.94 o 
  -4   0   9       20.73       16.99      3.82 o 
  -3   0   9      113.23      140.00      3.82 o 
  -2   0   9        3.23        4.87      1.33 o 
  -1   0   9     1242.06     1262.78     20.11 o 
   0   0   9       50.93       94.50      6.31 o 
   1   0   9      526.84      462.92      6.31 o 
   2   0   9        0.00       -0.60      1.08 o 
   3   0   9      114.95      126.74      2.98 o 
   4   0   9      220.95      233.43      4.71 o 
   5   0   9      114.06      126.35      3.58 o 
   6   0   9       16.80       15.95      2.16 o 
   7   0   9      681.21      685.55     13.13 o 
   8   0   9       16.21       15.37      4.83 o 
   9   0   9        0.00       -0.40      5.90 o 
  10   0   9        8.66       10.97      8.06 o 
  11   0   9        1.78       -8.98      7.40 o 
 -10   1   9       11.39        2.49     11.88 o 
  -9   1   9       15.08       11.33     18.29 o 
  -8   1   9        0.37        4.64      5.93 o 
  -7   1   9        0.10        2.62      4.61 o 
  -6   1   9      176.56      195.44     13.15 o 
  -5   1   9     1123.88     1121.16     26.77 o 
  -4   1   9       24.16       16.49      5.80 o 
  -3   1   9        0.33        2.21      1.26 o 
  -2   1   9      955.42     1203.52     14.09 o 
  -1   1   9        2.73        4.83      1.15 o 
   0   1   9     1823.44     2009.72     24.67 o 
   1   1   9        0.11       -2.74      1.64 o 
   2   1   9        2.99        6.87      1.86 o 
   3   1   9      155.47      161.39      3.53 o 
   4   1   9      191.09      234.87      4.74 o 
   5   1   9      149.09      156.17      3.97 o 
   6   1   9       90.11      109.35      4.22 o 
   7   1   9       77.58       68.56      4.38 o 
   8   1   9      412.59      404.91     13.09 o 
   9   1   9       17.34        6.10     14.15 o 
  10   1   9        4.15        4.56      7.36 o 
  11   1   9        1.89        7.26     12.17 o 
  -9   2   9        0.58       -1.69     10.34 o 
  -8   2   9        0.04        4.50      5.76 o 
  -7   2   9        8.03        7.36      6.93 o 
  -6   2   9       96.77       70.20      9.04 o 
  -5   2   9     1336.46     1315.91     30.14 o 
  -4   2   9     1244.09     1274.02     33.03 o 
  -3   2   9      566.20      525.45      7.32 o 
  -2   2   9       12.92        7.30      1.12 o 
  -1   2   9     1980.00     2180.96     22.70 o 
   0   2   9        4.05        3.38      0.84 o 
   1   2   9      506.04      461.33      9.83 o 
   2   2   9      106.18      122.17      4.07 o 
   3   2   9    11878.77    12663.02    116.26 o 
   4   2   9       14.79       12.51      1.63 o 
   5   2   9        2.47        3.34      1.40 o 
   6   2   9        5.39        3.52      2.07 o 
   7   2   9      114.66      109.96      5.20 o 
   8   2   9        3.96        6.36      2.66 o 
   9   2   9      246.27      231.57     17.30 o 
  10   2   9        0.00       -5.06      9.09 o 
  11   2   9        0.11       22.73     14.59 o 
  -9   3   9        0.83        5.43     10.63 o 
  -8   3   9       23.81       13.95      5.93 o 
  -7   3   9       24.58       22.00      6.97 o 
  -6   3   9      240.62      232.84     14.37 o 
  -5   3   9      650.15      625.84     19.27 o 
  -4   3   9     2236.16     2165.95     40.73 o 
  -3   3   9       41.97       40.77      2.29 o 
  -2   3   9      623.85      615.00      7.99 o 
  -1   3   9       83.51       80.88      3.63 o 
   0   3   9     1850.79     2042.31     19.52 o 
   1   3   9       22.02       27.60      1.82 o 
   2   3   9     1256.18     1511.79     20.55 o 
   3   3   9       87.69       90.61      3.69 o 
   4   3   9    12900.21    13860.51    127.49 o 
   5   3   9      231.59      208.51      5.20 o 
   6   3   9       83.83       81.42      3.56 o 
   7   3   9       10.44       10.33      3.02 o 
   8   3   9        5.24        6.38      4.14 o 
   9   3   9        0.82        2.21      4.67 o 
  10   3   9       11.50        9.31     12.83 o 
  11   3   9        0.10        0.88     12.76 o 
  -9   4   9        1.94        2.79     10.78 o 
  -8   4   9      157.29      197.59     24.41 o 
  -7   4   9       12.07       24.63     10.70 o 
  -6   4   9        5.66       13.86      8.94 o 
  -5   4   9     1916.05     1812.38     69.58 o 
  -4   4   9       40.72       31.97      4.18 o 
  -3   4   9       50.70       49.38      2.82 o 
  -2   4   9        8.81        9.36      1.28 o 
  -1   4   9      196.98      195.85      4.45 o 
   0   4   9       54.62       66.03      2.04 o 
   1   4   9      252.60      247.71      4.55 o 
   2   4   9      118.48      112.18      2.92 o 
   3   4   9        5.74       10.52      1.48 o 
   4   4   9      197.53      198.25      4.52 o 
   5   4   9     1860.91     1968.94     21.85 o 
   6   4   9       65.42       69.02      3.96 o 
   7   4   9      361.23      372.24      9.40 o 
   8   4   9        1.60        5.86      3.14 o 
   9   4   9        0.07       -7.34      4.54 o 
  10   4   9        5.51        8.48      7.13 o 
  11   4   9       24.04       13.56     13.93 o 
  -8   5   9       12.57       20.60     12.17 o 
  -7   5   9        0.00       -6.45      7.84 o 
  -6   5   9       65.49       77.13     16.13 o 
  -5   5   9        1.94       -4.03      7.40 o 
  -4   5   9       45.50       36.81      4.85 o 
  -3   5   9      288.25      254.55      5.30 o 
  -2   5   9      647.16      642.81      8.21 o 
  -1   5   9       41.22       42.65      3.67 o 
   0   5   9     1454.68     1597.59     17.15 o 
   1   5   9      450.08      469.73      6.20 o 
   2   5   9      177.50      171.82      3.95 o 
   3   5   9       62.87       46.70      2.49 o 
   4   5   9       53.79       69.48      3.60 o 
   5   5   9        8.11        7.25      2.05 o 
   6   5   9     2955.30     3256.74     38.95 o 
   7   5   9       54.95       65.66      6.32 o 
   8   5   9      150.61      144.04      7.48 o 
   9   5   9       22.96       13.49      6.49 o 
  10   5   9        1.92        2.68      6.81 o 
  11   5   9       56.34       38.83     10.85 o 
  -8   6   9      112.45      145.09     22.36 o 
  -7   6   9        0.98        9.82      9.68 o 
  -6   6   9        0.36        6.09      8.87 o 
  -5   6   9        2.14        5.21      7.77 o 
  -4   6   9       34.80       17.55      5.11 o 
  -3   6   9      357.81      347.82      6.52 o 
  -2   6   9       21.24       21.10      2.63 o 
  -1   6   9      166.86      200.15      4.98 o 
   0   6   9        6.12        4.93      1.17 o 
   1   6   9     1649.69     1872.16     17.57 o 
   2   6   9       17.64       13.79      1.75 o 
   3   6   9        0.53        2.38      1.47 o 
   4   6   9       12.61       16.55      2.42 o 
   5   6   9      322.67      337.36      7.42 o 
   6   6   9       73.50       73.13      6.61 o 
   7   6   9        0.01        4.00      3.02 o 
   8   6   9        1.04        4.16      3.46 o 
   9   6   9      363.46      392.34     22.76 o 
  10   6   9       16.74       14.08      7.94 o 
  11   6   9      147.50      137.79     15.72 o 
  -8   7   9       26.55       42.16     15.32 o 
  -7   7   9        0.07       11.51     11.00 o 
  -6   7   9      131.21      134.98     20.16 o 
  -5   7   9        2.22        3.45      7.92 o 
  -4   7   9       35.10       37.39     11.29 o 
  -3   7   9      317.63      252.17      5.63 o 
  -2   7   9      364.48      348.54      7.70 o 
  -1   7   9       76.46       64.34      6.02 o 
   0   7   9      145.32      158.15      4.98 o 
   1   7   9       19.26       20.72      2.35 o 
   2   7   9       27.61       47.59      2.76 o 
   3   7   9      121.76      128.16      4.52 o 
   4   7   9     2638.18     2703.49     31.15 o 
   5   7   9      193.29      197.12      6.84 o 
   6   7   9       14.40        8.37      4.02 o 
   7   7   9       10.58       13.23      3.83 o 
   8   7   9        1.22        6.88      3.71 o 
   9   7   9        1.61        5.06      5.31 o 
  10   7   9       24.63       30.47      9.51 o 
  11   7   9        0.39        6.04      8.61 o 
  -7   8   9        0.08        4.40     10.70 o 
  -6   8   9        5.51        6.45     10.19 o 
  -5   8   9        1.27        3.89      9.31 o 
  -4   8   9       38.22       26.17     10.41 o 
  -3   8   9       15.73        6.16      5.52 o 
  -2   8   9      172.11      171.33      6.34 o 
  -1   8   9       14.90        9.89      2.40 o 
   0   8   9       12.05       11.05      2.53 o 
   1   8   9       21.87       19.40      2.19 o 
   2   8   9        0.34       -0.60      1.67 o 
   3   8   9     1432.42     1519.76     20.87 o 
   4   8   9      123.72      131.66      5.84 o 
   5   8   9      616.80      653.00     17.55 o 
   6   8   9        0.16        1.57      2.99 o 
   7   8   9      115.25      121.84      7.33 o 
   8   8   9        0.18       -2.39      3.61 o 
   9   8   9       68.14       58.59      8.56 o 
  10   8   9       66.72       80.94     17.67 o 
  -6   9   9        0.78        4.18     10.19 o 
  -5   9   9       19.55       11.14      9.53 o 
  -4   9   9      129.19      146.93     19.43 o 
  -3   9   9       75.51       57.93      8.42 o 
  -2   9   9      423.53      382.16     11.04 o 
  -1   9   9       31.11       33.26      4.28 o 
   0   9   9        0.43       -1.03      1.77 o 
   1   9   9       23.11       28.83      3.04 o 
   2   9   9        6.59        7.80      2.61 o 
   3   9   9       76.15       71.00      9.01 o 
   4   9   9      240.50      246.87      8.60 o 
   5   9   9       23.34       23.14      4.39 o 
   6   9   9       96.83       97.36      7.49 o 
   7   9   9      146.96      158.33      9.48 o 
   8   9   9       24.12       15.41      5.95 o 
   9   9   9       16.50        8.66     12.50 o 
  10   9   9       22.88       24.56     12.17 o 
  -6  10   9      926.16     1150.41     60.12 o 
  -5  10   9       18.72       43.70     13.86 o 
  -4  10   9      146.10      158.66     21.70 o 
  -3  10   9        3.80       29.55     11.14 o 
  -2  10   9       44.39       29.01      4.71 o 
  -1  10   9        0.32        1.65      2.73 o 
   0  10   9       32.23       27.15      2.87 o 
   1  10   9      209.27      210.12      7.55 o 
   2  10   9      150.20      146.57      9.55 o 
   3  10   9      244.51      217.93      9.33 o 
   4  10   9       36.97       36.63      5.19 o 
   5  10   9       31.36       33.82      5.16 o 
   6  10   9        0.46        0.83      3.89 o 
   7  10   9      265.66      250.39     13.36 o 
   8  10   9       15.89       19.16      6.17 o 
   9  10   9        0.40       14.52      6.40 o 
  -5  11   9      145.06      188.06     24.78 o 
  -4  11   9       16.02       28.59     12.46 o 
  -3  11   9        0.03        2.49      8.94 o 
  -2  11   9       30.87       22.24      5.90 o 
  -1  11   9        1.50        1.81      3.70 o 
   0  11   9        5.63        9.56      2.98 o 
   1  11   9       21.64       21.25      3.58 o 
   2  11   9     1409.40     1440.75     25.60 o 
   3  11   9      106.36      102.90      6.66 o 
   4  11   9       37.55       33.58      6.06 o 
   5  11   9        2.07       -0.56      3.82 o 
   6  11   9      139.53      129.98     15.28 o 
   7  11   9       27.04       39.06      9.03 o 
   8  11   9      179.84      169.51     12.61 o 
   9  11   9        0.04        1.44      5.66 o 
  -4  12   9      135.01      183.83     10.41 o 
  -2  12   9        3.88       -2.67      7.73 o 
  -1  12   9       12.59       13.05      7.39 o 
   0  12   9       84.59       79.63      5.75 o 
   1  12   9       73.59       68.56      5.92 o 
   2  12   9      166.36      175.23     16.07 o 
   3  12   9      417.71      417.59     13.90 o 
   4  12   9      121.91      123.92      8.72 o 
   5  12   9       15.98        6.64      4.53 o 
   6  12   9       37.47       38.26      6.51 o 
   7  12   9       94.30      124.35     10.00 o 
   8  12   9       48.71       38.26      7.20 o 
  -1  13   9      157.53      191.45     14.23 o 
   0  13   9      345.06      333.99     12.68 o 
   1  13   9        1.05        5.46      3.87 o 
   2  13   9      114.93      113.29     10.15 o 
   3  13   9       11.35       10.66      4.54 o 
   4  13   9      408.54      426.08     15.61 o 
   5  13   9        0.06        0.10      4.80 o 
   6  13   9       34.96       30.58      6.52 o 
   7  13   9        1.07       11.61      5.78 o 
  -1  14   9       57.54       64.75      6.58 o 
   0  14   9       14.51       24.70      8.45 o 
   1  14   9        6.69        6.18      5.83 o 
   2  14   9       16.54       18.14      5.07 o 
   3  14   9        4.15       -6.04      4.10 o 
   4  14   9      130.97      150.38     12.34 o 
   5  14   9      100.66       98.23      9.32 o 
   6  14   9       12.10       15.81      7.00 o 
  -4 -14  10       41.14       40.38     10.66 o 
  -3 -14  10       39.73       49.29     11.27 o 
  -2 -14  10        9.55       18.43      8.64 o 
  -1 -14  10        0.77        5.23      7.56 o 
   0 -14  10      383.39      487.31     40.73 o 
   1 -14  10       68.09       81.66     13.34 o 
  -5 -13  10      689.19      788.41     53.37 o 
  -4 -13  10       28.84       33.26      9.25 o 
  -3 -13  10       12.45       17.44      8.08 o 
  -2 -13  10       24.67       50.95     10.57 o 
  -1 -13  10        7.02       18.41      7.57 o 
   0 -13  10        0.10        5.78      7.00 o 
   1 -13  10        0.31        9.71      9.38 o 
   2 -13  10        3.20        3.73      7.10 o 
   3 -13  10       62.20       62.00      9.12 o 
  -6 -12  10      205.91      176.18     22.87 o 
  -5 -12  10       19.99       24.29      8.38 o 
  -4 -12  10       65.95       62.82      8.63 o 
  -3 -12  10       15.94        4.35      6.28 o 
  -2 -12  10        0.42       -0.61      6.14 o 
  -1 -12  10        8.30        9.05      6.62 o 
   0 -12  10        9.86       18.21      7.70 o 
   1 -12  10       20.93       18.83      7.13 o 
   2 -12  10        0.00       13.56      5.79 o 
   3 -12  10      268.03      298.57     14.99 o 
   4 -12  10       56.58       44.21      8.44 o 
   5 -12  10       27.04       41.00      8.41 o 
  -7 -11  10       71.43       98.61     19.50 o 
  -6 -11  10        4.89        5.65     10.41 o 
  -5 -11  10       10.75       10.59      6.96 o 
  -4 -11  10       29.30       25.20      7.89 o 
  -3 -11  10        0.20        2.68      3.95 o 
  -2 -11  10       21.98       17.41      5.43 o 
  -1 -11  10       53.62       46.66      7.46 o 
   0 -11  10       16.36       22.30      7.12 o 
   1 -11  10      121.24      105.36     11.58 o 
   2 -11  10       22.03       20.08      5.81 o 
   3 -11  10        0.00        3.97      4.85 o 
   4 -11  10       16.54       12.63      5.95 o 
   5 -11  10       97.50       86.96      9.67 o 
   6 -11  10       58.09       91.99     28.85 o 
  -8 -10  10      128.54      140.99     22.58 o 
  -7 -10  10       31.04       44.72     14.59 o 
  -6 -10  10       44.94       19.80     10.85 o 
  -5 -10  10        4.52       13.02      7.77 o 
  -4 -10  10       36.09       32.91      5.54 o 
  -3 -10  10        0.08       -2.80      3.08 o 
  -2 -10  10      333.28      287.78     12.25 o 
  -1 -10  10       52.68       45.37      5.64 o 
   0 -10  10      637.21      581.28     16.20 o 
   1 -10  10        0.89       -1.15      3.28 o 
   2 -10  10       16.26       10.62      4.23 o 
   3 -10  10       75.68       76.97      8.26 o 
   4 -10  10      169.70      178.40     14.11 o 
   5 -10  10       40.11       59.46      8.27 o 
   6 -10  10        0.11        8.43      5.88 o 
   7 -10  10       23.90       15.62      8.46 o 
  -8  -9  10        3.97        5.35      9.31 o 
  -7  -9  10       27.92       31.01     11.80 o 
  -6  -9  10        2.23        5.50      8.72 o 
  -5  -9  10      172.71      166.65     19.58 o 
  -4  -9  10       75.07       71.18      6.70 o 
  -3  -9  10       32.93       35.86      5.15 o 
  -2  -9  10       67.29       63.89      5.59 o 
  -1  -9  10       19.34       12.46      3.70 o 
   0  -9  10        4.54       -1.13      2.43 o 
   1  -9  10        0.08        3.93      3.17 o 
   2  -9  10       15.65       12.28      4.38 o 
   3  -9  10       91.34       72.39      6.75 o 
   4  -9  10        9.92       10.50      4.46 o 
   5  -9  10        1.12        3.91      4.75 o 
   6  -9  10       63.09       65.85     12.57 o 
   7  -9  10        0.28        8.96      7.57 o 
  -9  -8  10        0.27        0.59     10.41 o 
  -8  -8  10       21.69       34.90     13.20 o 
  -7  -8  10       13.80       28.01     11.58 o 
  -6  -8  10        0.02        4.03      6.67 o 
  -5  -8  10       91.46       85.07      9.60 o 
  -4  -8  10     1282.32     1241.69     25.29 o 
  -3  -8  10        2.63        1.91      2.82 o 
  -2  -8  10     1120.81     1114.10     21.05 o 
  -1  -8  10       69.71       72.54      4.67 o 
   0  -8  10       22.77       29.63      3.38 o 
   1  -8  10       21.05       25.27      3.90 o 
   2  -8  10      640.97      557.90     13.75 o 
   3  -8  10       22.02       25.57      4.59 o 
   4  -8  10       88.39       89.76      7.12 o 
   5  -8  10      137.96      125.78      8.31 o 
   6  -8  10        9.77       14.46      4.78 o 
   7  -8  10       46.11       43.69      9.85 o 
   8  -8  10       19.68       17.51      8.81 o 
  -9  -7  10       35.30       32.33     13.56 o 
  -8  -7  10       13.32        6.31      8.72 o 
  -7  -7  10       82.36       61.44     14.66 o 
  -6  -7  10       27.62       21.85      9.46 o 
  -5  -7  10        5.80        9.43      5.08 o 
  -4  -7  10       15.70       12.99      3.16 o 
  -3  -7  10    11738.63    11850.42    135.83 o 
  -2  -7  10       19.79       19.21      3.17 o 
  -1  -7  10      112.62      127.99      6.12 o 
   0  -7  10       43.73       37.82      3.58 o 
   1  -7  10       40.31       42.35      4.13 o 
   2  -7  10      126.38      109.68      5.67 o 
   3  -7  10      100.13       74.70      4.60 o 
   4  -7  10       30.75       28.68      5.89 o 
   5  -7  10       45.48       38.18      4.91 o 
   6  -7  10       73.74       70.88      6.96 o 
   7  -7  10       71.45       82.88     11.05 o 
   8  -7  10        2.32        3.23      5.81 o 
   9  -7  10        0.94       -1.88      6.00 o 
  -9  -6  10       15.25        9.09      9.97 o 
  -8  -6  10       32.19       32.77     11.95 o 
  -7  -6  10        1.32       19.58      9.24 o 
  -6  -6  10        8.78       15.62      9.02 o 
  -5  -6  10       13.60       12.74      4.93 o 
  -4  -6  10      127.03      130.97      8.93 o 
  -3  -6  10      434.83      433.16      9.99 o 
  -2  -6  10       19.95       24.11      3.08 o 
  -1  -6  10        1.76       -0.32      1.90 o 
   0  -6  10       44.95       39.62      2.87 o 
   1  -6  10        5.80        7.11      1.79 o 
   2  -6  10      291.37      339.96      8.13 o 
   3  -6  10        0.01        3.26      2.15 o 
   4  -6  10      445.88      439.17      9.81 o 
   5  -6  10      968.33      926.21     20.88 o 
   6  -6  10        3.89        7.20      4.26 o 
   7  -6  10      610.11      573.91     14.97 o 
   8  -6  10       13.16        8.70      6.10 o 
   9  -6  10       35.49       32.26      8.09 o 
 -10  -5  10        5.87       26.32     13.12 o 
  -9  -5  10        4.18        7.84      9.60 o 
  -8  -5  10       50.65       31.89     11.66 o 
  -7  -5  10      760.15      634.92     36.15 o 
  -6  -5  10       78.54       67.74     12.98 o 
  -5  -5  10       15.48        6.75      7.40 o 
  -4  -5  10       32.75       30.01      3.91 o 
  -3  -5  10     1195.52     1155.40     19.60 o 
  -2  -5  10      224.47      211.66      5.33 o 
  -1  -5  10      281.17      249.09      6.23 o 
   0  -5  10        1.96        1.98      1.45 o 
   1  -5  10      576.11      599.08      8.72 o 
   2  -5  10       74.94       88.56      4.61 o 
   3  -5  10      245.63      242.67      7.04 o 
   4  -5  10        0.00        0.46      1.93 o 
   5  -5  10      179.35      193.06      6.71 o 
   6  -5  10      158.51      154.82      8.50 o 
   7  -5  10      713.33      641.83     15.58 o 
   8  -5  10        1.62       -0.38      6.18 o 
   9  -5  10        1.47       14.30      7.01 o 
  10  -5  10        1.71       11.68      7.07 o 
 -10  -4  10        0.94       -1.98      9.82 o 
  -9  -4  10        1.18        9.82     10.41 o 
  -8  -4  10        0.05        3.30      8.65 o 
  -7  -4  10        1.87       17.38      8.80 o 
  -6  -4  10     1022.46      917.19     42.45 o 
  -5  -4  10       46.36       33.56      6.51 o 
  -4  -4  10       85.92       82.86      5.00 o 
  -3  -4  10       36.26       33.09      3.28 o 
  -2  -4  10      900.42      828.65     11.68 o 
  -1  -4  10       44.01       39.67      2.34 o 
   0  -4  10        1.03        6.06      1.51 o 
   1  -4  10       41.61       41.30      2.23 o 
   2  -4  10     1985.42     2198.61     24.49 o 
   3  -4  10       16.63       19.81      2.51 o 
   4  -4  10      344.41      319.80      7.63 o 
   5  -4  10       32.15       27.75      3.04 o 
   6  -4  10     1117.65     1162.99     18.41 o 
   7  -4  10     1365.54     1362.10     24.78 o 
   8  -4  10       20.83       22.60      6.23 o 
   9  -4  10        0.11       11.03      6.07 o 
  10  -4  10        2.93        4.24      6.77 o 
 -10  -3  10       67.72       96.70     19.06 o 
  -9  -3  10        7.71       -5.53     13.38 o 
  -8  -3  10       12.58        2.77     10.63 o 
  -7  -3  10       91.54       67.08      9.71 o 
  -6  -3  10       52.12       41.12      7.72 o 
  -5  -3  10      150.11      156.67     14.96 o 
  -4  -3  10        7.62        5.37      2.22 o 
  -3  -3  10      336.38      341.47      8.19 o 
  -2  -3  10       49.69       51.12      3.18 o 
  -1  -3  10     1904.42     1941.97     21.90 o 
   0  -3  10        8.30       13.29      1.66 o 
   1  -3  10        2.59        1.79      1.12 o 
   2  -3  10      259.37      271.70      5.35 o 
   3  -3  10      483.04      426.68      8.32 o 
   4  -3  10       34.11       39.22      2.88 o 
   5  -3  10        2.71        2.78      2.12 o 
   6  -3  10        8.10       13.92      2.86 o 
   7  -3  10       60.55       81.70      5.96 o 
   8  -3  10      102.40      102.33      9.67 o 
   9  -3  10        1.57        2.94      5.49 o 
  10  -3  10       80.41      103.91     14.45 o 
 -10  -2  10       36.88       24.95      9.44 o 
  -9  -2  10      130.45      161.37     15.06 o 
  -8  -2  10        2.96        9.46      6.53 o 
  -7  -2  10       12.35        6.67      8.91 o 
  -6  -2  10      730.30      607.33     36.84 o 
  -5  -2  10       70.66       65.88      7.97 o 
  -4  -2  10      183.54      237.52      6.47 o 
  -3  -2  10        0.07        0.76      1.47 o 
  -2  -2  10     1245.04     1455.67     21.93 o 
  -1  -2  10       20.21       17.94      1.63 o 
   0  -2  10     3820.19     3981.93     49.31 o 
   1  -2  10       12.25       12.88      1.48 o 
   2  -2  10        2.78        8.39      1.29 o 
   3  -2  10       20.32       22.07      1.87 o 
   4  -2  10       57.00       46.00      2.40 o 
   5  -2  10        0.37        1.70      1.96 o 
   6  -2  10     1074.09     1154.44     17.60 o 
   7  -2  10       63.80       71.36      6.54 o 
   8  -2  10        0.16        9.30      4.14 o 
   9  -2  10      164.46      165.17     12.01 o 
  10  -2  10        3.03       -0.26     12.61 o 
  11  -2  10       11.39       14.36      9.51 o 
 -10  -1  10       44.52       40.73     10.71 o 
  -9  -1  10      114.97      133.72     13.99 o 
  -8  -1  10        4.85        3.02      5.88 o 
  -7  -1  10        7.20        8.25      5.91 o 
  -6  -1  10      396.33      385.32     17.92 o 
  -5  -1  10      384.67      353.87     13.17 o 
  -4  -1  10        3.13        4.79      3.10 o 
  -3  -1  10      479.85      502.22      9.36 o 
  -2  -1  10        1.50        1.27      1.29 o 
  -1  -1  10       22.64        9.83      2.29 o 
   0  -1  10       10.39       14.30      1.71 o 
   1  -1  10     2124.13     2349.25     23.73 o 
   2  -1  10       16.98       15.87      1.64 o 
   3  -1  10     1619.93     1715.19     17.54 o 
   4  -1  10      741.76      772.20      9.74 o 
   5  -1  10      271.72      287.34      5.57 o 
   6  -1  10        1.73       -0.74      1.97 o 
   7  -1  10      143.09      153.81      7.01 o 
   8  -1  10      188.60      191.09      9.65 o 
   9  -1  10       10.82       15.29     13.89 o 
  10  -1  10        0.14        4.99      8.14 o 
  11  -1  10        1.45       12.58      9.31 o 
 -10   0  10        2.22        4.69      7.86 o 
  -9   0  10        0.01        5.07      7.13 o 
  -8   0  10        0.15        1.62      5.84 o 
  -7   0  10        6.49       11.77      6.01 o 
  -6   0  10        0.33        2.88      4.77 o 
  -5   0  10       23.36       30.68      5.36 o 
  -4   0  10      268.51      261.81     10.46 o 
  -3   0  10        3.44        2.32      1.29 o 
  -2   0  10      138.84      155.62      4.62 o 
  -1   0  10       88.90       92.55      5.56 o 
   0   0  10     4708.99     4972.48     57.63 o 
   1   0  10       40.55       44.72      2.09 o 
   2   0  10      881.38      936.96     11.56 o 
   3   0  10       91.80       95.55      3.25 o 
   4   0  10      184.21      225.89      4.43 o 
   5   0  10      143.23      151.06      3.99 o 
   6   0  10       38.95       43.95      2.82 o 
   7   0  10       10.15        5.73      2.64 o 
   8   0  10        2.03        4.32      3.07 o 
   9   0  10       40.58       34.65      8.93 o 
  10   0  10        4.93       11.78      7.93 o 
  11   0  10        7.20        9.97     13.34 o 
  -9   1  10        1.55       -7.63      8.32 o 
  -8   1  10        0.47       11.12      6.80 o 
  -7   1  10       66.73       55.20      9.34 o 
  -6   1  10       19.68       19.96      6.24 o 
  -5   1  10     3305.39     3209.55     60.63 o 
  -4   1  10      131.47      126.43      7.79 o 
  -3   1  10        0.04        2.17      1.26 o 
  -2   1  10       13.93       11.90      1.65 o 
  -1   1  10      527.04      524.49      8.66 o 
   0   1  10      142.74      149.41      3.75 o 
   1   1  10     4134.99     4649.66     66.24 o 
   2   1  10        7.31        6.32      2.35 o 
   3   1  10     2458.97     2613.17     26.29 o 
   4   1  10      213.69      204.52      4.74 o 
   5   1  10       51.76       60.68      3.29 o 
   6   1  10       41.79       44.79      2.70 o 
   7   1  10       40.53       42.45      3.78 o 
   8   1  10       49.17       50.87      4.77 o 
   9   1  10      151.89      152.22     13.64 o 
  10   1  10       11.12        4.08      6.78 o 
  11   1  10        0.26       -3.96     11.51 o 
  -9   2  10        3.00       15.10     12.54 o 
  -8   2  10        7.77       -4.82      5.09 o 
  -7   2  10        3.98        2.67      7.37 o 
  -6   2  10        2.71       -5.75      4.10 o 
  -5   2  10       80.87      103.88      8.05 o 
  -4   2  10       86.59       81.61      6.65 o 
  -3   2  10       33.37       27.21      2.20 o 
  -2   2  10       49.62       51.83      2.16 o 
  -1   2  10       54.59       50.40      2.24 o 
   0   2  10      437.64      583.46      8.17 o 
   1   2  10       67.39       69.74      3.80 o 
   2   2  10      398.68      422.39      8.86 o 
   3   2  10      127.26      129.91      4.22 o 
   4   2  10      686.17      806.76      9.95 o 
   5   2  10        2.30        2.69      1.36 o 
   6   2  10       31.06       35.42      2.99 o 
   7   2  10        1.06        3.80      2.32 o 
   8   2  10      105.34       88.83      5.30 o 
   9   2  10      313.59      347.48     18.67 o 
  10   2  10       26.34       31.31     13.56 o 
  11   2  10        0.38       12.90     13.34 o 
  -9   3  10        1.03        1.39      9.68 o 
  -8   3  10       20.37       29.69      8.34 o 
  -7   3  10       43.90       48.09     13.12 o 
  -6   3  10      161.67      176.13     13.17 o 
  -5   3  10        3.21        7.61      4.38 o 
  -4   3  10        2.63       -0.87      3.57 o 
  -3   3  10       91.11       99.89      4.06 o 
  -2   3  10       17.77       13.12      1.71 o 
  -1   3  10      525.19      586.53      8.26 o 
   0   3  10       82.33       79.91      2.25 o 
   1   3  10      438.93      493.44      9.28 o 
   2   3  10        0.73       -1.15      1.31 o 
   3   3  10      105.86       90.66      2.68 o 
   4   3  10       12.30       14.64      1.78 o 
   5   3  10       29.93       34.43      2.39 o 
   6   3  10        6.83        6.30      1.89 o 
   7   3  10      199.83      229.55      6.65 o 
   8   3  10       83.90       81.14      6.43 o 
   9   3  10       66.38       50.77     24.49 o 
  10   3  10       12.29       10.12     12.10 o 
  11   3  10       10.53       -0.95     12.10 o 
  -9   4  10        2.31        8.06     12.24 o 
  -8   4  10       66.06       90.84     19.21 o 
  -7   4  10        3.09        8.72      9.31 o 
  -6   4  10       10.20        3.23      7.70 o 
  -5   4  10        5.67        4.84      8.87 o 
  -4   4  10       83.40       89.61     10.89 o 
  -3   4  10        4.76        7.33      2.29 o 
  -2   4  10      607.69      629.73      8.53 o 
  -1   4  10       73.97       75.70      2.84 o 
   0   4  10       45.16       73.98      2.23 o 
   1   4  10       31.92       25.95      1.63 o 
   2   4  10     1108.76     1193.96     13.56 o 
   3   4  10        0.01        1.00      1.16 o 
   4   4  10      201.26      203.05      4.64 o 
   5   4  10      140.14      137.18      4.22 o 
   6   4  10      398.34      425.21      8.83 o 
   7   4  10        0.18        4.81      2.50 o 
   8   4  10       43.48       42.30      5.40 o 
   9   4  10        9.69       13.32      7.11 o 
  10   4  10        0.33       -3.53      6.24 o 
  11   4  10        7.57        4.18     12.76 o 
  -8   5  10        1.93        4.84     10.12 o 
  -7   5  10      109.58       70.24     16.86 o 
  -6   5  10       32.22       23.31     11.95 o 
  -5   5  10      698.39      736.24     39.52 o 
  -4   5  10      338.71      328.58     13.48 o 
  -3   5  10      397.27      368.46      8.01 o 
  -2   5  10       36.57       35.63      1.98 o 
  -1   5  10       27.16       30.80      2.42 o 
   0   5  10      313.50      293.73      5.31 o 
   1   5  10      611.95      603.02      7.89 o 
   2   5  10       59.68       68.49      3.02 o 
   3   5  10        0.58        0.58      1.32 o 
   4   5  10       16.43       15.10      1.93 o 
   5   5  10       51.98       66.93      3.55 o 
   6   5  10      329.52      342.72      8.78 o 
   7   5  10        0.55        4.76      3.86 o 
   8   5  10        1.84        6.44      3.38 o 
   9   5  10        0.31       -1.97      5.24 o 
  10   5  10       10.70       10.91      7.75 o 
  11   5  10      256.29      218.12     28.01 o 
  -8   6  10        5.60       16.35     13.27 o 
  -7   6  10        9.44        0.95      8.94 o 
  -6   6  10       53.19       70.31     15.69 o 
  -5   6  10       18.64        8.28      8.72 o 
  -4   6  10       96.03       99.93     15.91 o 
  -3   6  10       47.54       39.01      3.73 o 
  -2   6  10       10.09       12.83      1.72 o 
  -1   6  10       11.92        7.42      1.74 o 
   0   6  10       24.34       25.21      1.71 o 
   1   6  10      141.39      153.33      3.73 o 
   2   6  10      138.49      121.50      3.71 o 
   3   6  10       19.94       20.76      2.69 o 
   4   6  10      510.65      466.91      8.58 o 
   5   6  10      151.26      166.14      5.81 o 
   6   6  10      126.40      139.95      7.02 o 
   7   6  10        8.23        6.64      3.34 o 
   8   6  10        0.48        1.35      3.32 o 
   9   6  10       47.22       68.33      7.25 o 
  10   6  10        2.93       -2.28      6.80 o 
  11   6  10        0.05        0.40      7.91 o 
  -7   7  10        6.62        1.39     10.12 o 
  -6   7  10      214.05      199.71     24.05 o 
  -5   7  10        5.28       11.66      9.75 o 
  -4   7  10        0.09        0.44      7.62 o 
  -3   7  10      405.59      372.05     14.57 o 
  -2   7  10       29.37       29.61      3.54 o 
  -1   7  10       39.84       24.63      3.26 o 
   0   7  10        0.17       -0.72      1.15 o 
   1   7  10      105.42       95.15      3.20 o 
   2   7  10        8.65       10.90      1.86 o 
   3   7  10       30.80       35.44      2.89 o 
   4   7  10      117.96      112.87      5.01 o 
   5   7  10      869.04      867.65     17.29 o 
   6   7  10        1.04       -0.46      3.18 o 
   7   7  10       13.36       18.10      3.96 o 
   8   7  10       33.92       36.23      5.10 o 
   9   7  10       10.86       15.31      5.20 o 
  10   7  10       15.80       30.82     19.47 o 
  11   7  10      119.03      121.93     17.93 o 
  -7   8  10       42.73       45.38     16.28 o 
  -6   8  10        0.05        8.58     10.41 o 
  -5   8  10       13.12       19.50     10.56 o 
  -4   8  10        2.69        0.88      7.92 o 
  -3   8  10        5.34        7.99      7.55 o 
  -2   8  10       25.31       24.37      3.25 o 
  -1   8  10        0.31        0.96      1.89 o 
   0   8  10       55.23       55.33      2.90 o 
   1   8  10        0.92        1.49      1.74 o 
   2   8  10      746.94      729.74     13.22 o 
   3   8  10       73.54       83.21      4.68 o 
   4   8  10     1769.45     1792.95     28.77 o 
   5   8  10       35.97       39.59      4.48 o 
   6   8  10      128.72      125.79      8.18 o 
   7   8  10        7.31        8.42      3.79 o 
   8   8  10       26.70       32.41      5.27 o 
   9   8  10        0.01        3.98      5.44 o 
  10   8  10      121.96       73.10     12.47 o 
  -6   9  10       35.74       48.54     15.91 o 
  -5   9  10        7.23       21.48     12.54 o 
  -4   9  10        3.95       -4.18      8.06 o 
  -3   9  10       28.97       12.76      9.38 o 
  -2   9  10       61.84       61.60      4.82 o 
  -1   9  10      312.48      306.55      8.29 o 
   0   9  10        6.39        2.86      1.82 o 
   1   9  10      180.02      194.01      6.31 o 
   2   9  10       91.55       84.71      5.21 o 
   3   9  10      177.16      165.52      7.71 o 
   4   9  10      117.47      126.51      6.66 o 
   5   9  10       33.99       36.46      4.68 o 
   6   9  10        0.25       -3.84      2.85 o 
   7   9  10       47.14       47.49      6.41 o 
   8   9  10        1.77        8.88      5.21 o 
   9   9  10        0.40        3.33      5.77 o 
  10   9  10       26.92       43.11     13.86 o 
  -5  10  10        0.05        6.60     10.63 o 
  -4  10  10       14.61       -1.98      9.09 o 
  -3  10  10       14.58       12.79      6.69 o 
  -2  10  10      190.24      156.95      8.93 o 
  -1  10  10      264.89      245.12      8.46 o 
   0  10  10      243.61      227.62      6.89 o 
   1  10  10        1.33       -0.24      2.41 o 
   2  10  10       26.47       22.91      3.97 o 
   3  10  10       24.53       21.53      4.16 o 
   4  10  10       39.06       29.45      6.10 o 
   5  10  10       10.86        7.91      3.81 o 
   6  10  10       41.81       29.85      6.45 o 
   7  10  10       36.51       42.00      8.19 o 
   8  10  10        7.32       15.73      6.12 o 
   9  10  10        0.35        2.40      5.30 o 
  -4  11  10        9.77       18.92     12.68 o 
  -3  11  10       45.30       25.88     13.12 o 
  -2  11  10       37.81       23.48     19.36 o 
  -1  11  10       30.84       20.87      4.94 o 
   0  11  10       89.42       95.94      7.45 o 
   1  11  10      232.95      226.62      8.43 o 
   2  11  10      123.23      115.45      6.79 o 
   3  11  10       22.54       22.98      5.07 o 
   4  11  10        3.47        6.00      5.31 o 
   5  11  10       11.76        3.79      4.40 o 
   6  11  10        0.84       -1.66      4.41 o 
   7  11  10      159.41      197.14     17.16 o 
   8  11  10        1.46        1.66      5.59 o 
   9  11  10        3.55       10.77      6.79 o 
  -1  12  10       18.40       17.45      7.62 o 
   0  12  10       48.83       52.18      5.13 o 
   1  12  10        0.02        3.21      4.10 o 
   2  12  10        4.18        7.94      3.98 o 
   3  12  10        0.00        1.83      3.75 o 
   4  12  10        1.60        4.47      4.09 o 
   5  12  10        1.66       -3.33      3.91 o 
   6  12  10        0.00        4.33      4.43 o 
   7  12  10        0.76        5.83      5.05 o 
   8  12  10       56.66       53.17      8.03 o 
  -1  13  10       24.72       28.91      9.54 o 
   0  13  10       44.38       42.40      7.64 o 
   1  13  10        7.45        2.45      3.70 o 
   2  13  10        5.71        0.73      3.93 o 
   3  13  10       77.81       82.24      8.12 o 
   4  13  10      652.20      731.33     24.41 o 
   5  13  10       96.42       94.50      8.94 o 
   6  13  10        7.06        8.82      5.17 o 
   7  13  10       66.97       69.71     11.65 o 
   0  14  10      114.92      146.44      9.19 o 
   1  14  10       17.85       26.71      7.49 o 
   2  14  10        0.41       -3.63      3.96 o 
   3  14  10       30.89       38.43      6.58 o 
   4  14  10        1.33       -3.36      4.81 o 
   5  14  10      178.86      157.34     10.93 o 
  -3 -14  11       22.06        9.89      9.71 o 
  -2 -14  11       45.13       59.67     26.39 o 
  -1 -14  11        7.13       14.19      8.71 o 
   0 -14  11      429.30      482.22     24.51 o 
   1 -14  11      139.38      152.16     15.76 o 
  -5 -13  11       49.49       59.89     26.21 o 
  -4 -13  11      247.02      293.78     28.08 o 
  -3 -13  11        1.22       -1.50      7.17 o 
  -2 -13  11        7.60        1.66      7.10 o 
  -1 -13  11       10.93       30.70      9.32 o 
   0 -13  11        4.27       -1.65      6.80 o 
   1 -13  11       35.63       51.97     10.52 o 
   2 -13  11       29.60       29.97      9.23 o 
   3 -13  11       36.99       47.58     16.33 o 
  -6 -12  11       69.52       66.20     16.64 o 
  -5 -12  11        0.08       13.68      7.71 o 
  -4 -12  11        5.57        3.80      6.23 o 
  -3 -12  11        9.07        8.11      7.33 o 
  -2 -12  11       14.60        6.06      6.83 o 
  -1 -12  11        0.89        2.55      6.47 o 
   0 -12  11        0.31       10.93      6.84 o 
   1 -12  11      423.79      436.15     21.27 o 
   2 -12  11       20.68       19.53      6.31 o 
   3 -12  11       23.73       28.86      7.35 o 
   4 -12  11        0.71        1.04      5.87 o 
  -7 -11  11       29.47       20.68     12.39 o 
  -6 -11  11        0.34       12.24     10.92 o 
  -5 -11  11       68.23       85.54     11.48 o 
  -4 -11  11       15.03       24.79      7.34 o 
  -3 -11  11       42.28       53.41      8.32 o 
  -2 -11  11       17.93        5.37      7.19 o 
  -1 -11  11        8.03        8.08      7.19 o 
   0 -11  11       17.57       18.62      5.54 o 
   1 -11  11       95.70      106.77      9.46 o 
   2 -11  11       14.07       16.54      5.90 o 
   3 -11  11        0.37        2.81      5.11 o 
   4 -11  11       13.24       15.68      8.82 o 
   5 -11  11      247.39      267.22     15.05 o 
   6 -11  11        0.30        2.02      7.95 o 
  -8 -10  11       50.27       47.00     15.10 o 
  -7 -10  11       32.65       67.67     16.50 o 
  -6 -10  11        0.03        9.97     10.56 o 
  -5 -10  11        1.97        9.05      6.07 o 
  -4 -10  11        0.84        0.56      4.11 o 
  -3 -10  11      244.37      241.94     10.80 o 
  -2 -10  11        1.40       -4.42      3.22 o 
  -1 -10  11       14.19       12.73      4.18 o 
   0 -10  11      457.66      397.56     15.83 o 
   1 -10  11       11.88       11.96      4.23 o 
   2 -10  11        5.86        6.40      4.50 o 
   3 -10  11        0.17        5.59      4.80 o 
   4 -10  11      147.08      166.37     16.53 o 
   5 -10  11       18.39       21.70      6.36 o 
   6 -10  11       85.04       84.79     10.60 o 
  -8  -9  11        6.03        8.72     10.92 o 
  -7  -9  11       45.30       24.12     12.17 o 
  -6  -9  11      161.85      158.36     20.09 o 
  -5  -9  11       20.72        8.37      8.28 o 
  -4  -9  11        3.51        5.75      3.88 o 
  -3  -9  11       32.85       24.47      4.70 o 
  -2  -9  11     1842.09     1856.97     30.17 o 
  -1  -9  11      231.93      229.01      8.41 o 
   0  -9  11      246.15      252.12     13.25 o 
   1  -9  11       42.58       29.04      6.02 o 
   2  -9  11       25.21       19.38      4.53 o 
   3  -9  11       52.09       47.24      8.52 o 
   4  -9  11        1.67        2.26      3.70 o 
   5  -9  11      200.69      219.63     12.56 o 
   6  -9  11        8.21       15.15      5.93 o 
   7  -9  11        1.86        0.57      7.12 o 
  -9  -8  11        3.44        8.36     10.56 o 
  -8  -8  11        2.74        8.58     10.19 o 
  -7  -8  11        6.37        1.76      7.77 o 
  -6  -8  11       22.42       43.40     12.54 o 
  -5  -8  11      153.08      138.07     11.57 o 
  -4  -8  11        6.81        6.49      3.96 o 
  -3  -8  11      231.82      232.87      8.47 o 
  -2  -8  11      130.18      140.56      6.76 o 
  -1  -8  11       20.52       18.67      5.10 o 
   0  -8  11       39.86       39.63      5.12 o 
   1  -8  11      323.50      278.78      9.56 o 
   2  -8  11      327.00      264.11     10.36 o 
   3  -8  11      637.51      576.63     16.05 o 
   4  -8  11        0.96        4.78      3.72 o 
   5  -8  11      136.38      130.72      8.70 o 
   6  -8  11       10.50       15.31      5.71 o 
   7  -8  11        4.14       14.62      7.25 o 
   8  -8  11       20.82       32.89      9.89 o 
  -9  -7  11        6.06       20.16     12.17 o 
  -8  -7  11       85.42       62.32     15.62 o 
  -7  -7  11        5.26       -1.03      8.43 o 
  -6  -7  11       49.67       40.76     11.80 o 
  -5  -7  11       13.74       25.98      6.25 o 
  -4  -7  11      694.76      685.08     19.24 o 
  -3  -7  11      327.38      333.87      9.49 o 
  -2  -7  11      160.80      161.72      6.37 o 
  -1  -7  11        1.42        2.13      2.27 o 
   0  -7  11      190.86      186.01      6.51 o 
   1  -7  11        3.25        5.21      2.61 o 
   2  -7  11      458.08      442.78     10.83 o 
   3  -7  11        0.01        4.22      2.63 o 
   4  -7  11       11.52       14.22      3.49 o 
   5  -7  11      208.00      188.53      8.50 o 
   6  -7  11       43.27       48.75      6.32 o 
   7  -7  11       18.06       17.38      6.01 o 
   8  -7  11       12.93       17.22      6.72 o 
  -9  -6  11        1.41        8.06     11.00 o 
  -8  -6  11       20.17       16.64     10.63 o 
  -7  -6  11       26.58        4.62      8.58 o 
  -6  -6  11       12.30       26.25     10.26 o 
  -5  -6  11       52.73       40.54     10.56 o 
  -4  -6  11        9.54        6.64      3.32 o 
  -3  -6  11     1266.59     1227.68     21.50 o 
  -2  -6  11       31.09       22.88      3.29 o 
  -1  -6  11       30.90       30.98      3.05 o 
   0  -6  11       55.07       61.87      3.28 o 
   1  -6  11       80.74       82.13      4.63 o 
   2  -6  11       26.33       29.91      3.22 o 
   3  -6  11        8.44        9.96      2.53 o 
   4  -6  11        9.81       11.08      2.77 o 
   5  -6  11       11.72       24.54      4.72 o 
   6  -6  11        0.07        2.15      3.24 o 
   7  -6  11      298.19      265.15     10.35 o 
   8  -6  11       12.58        9.74      5.94 o 
   9  -6  11        0.69        1.52      6.25 o 
  -9  -5  11        0.76       -7.26      7.55 o 
  -8  -5  11       33.20       79.04     16.06 o 
  -7  -5  11       96.79      119.95     17.89 o 
  -6  -5  11       62.66       53.23     12.98 o 
  -5  -5  11       39.46       52.64     11.58 o 
  -4  -5  11       37.81       33.01      4.14 o 
  -3  -5  11      324.99      293.26      7.57 o 
  -2  -5  11      142.65      153.73      4.80 o 
  -1  -5  11       94.11       83.72      3.58 o 
   0  -5  11       43.38       31.73      2.61 o 
   1  -5  11      117.34      112.70      4.27 o 
   2  -5  11       32.34       25.75      2.83 o 
   3  -5  11       64.01       72.38      4.16 o 
   4  -5  11        0.66        0.73      1.93 o 
   5  -5  11       22.46       26.24      3.69 o 
   6  -5  11      787.73      831.17     22.26 o 
   7  -5  11      418.57      424.49     12.59 o 
   8  -5  11      186.38      197.26     17.89 o 
   9  -5  11       12.02        5.82      6.37 o 
  -9  -4  11       22.81       33.65     13.42 o 
  -8  -4  11        2.17        2.86      8.06 o 
  -7  -4  11        3.50        2.49      6.89 o 
  -6  -4  11        1.80       15.54      7.99 o 
  -5  -4  11       60.77       44.36     10.56 o 
  -4  -4  11       14.81       15.16      3.03 o 
  -3  -4  11      609.72      617.94     12.50 o 
  -2  -4  11        9.40        3.57      1.70 o 
  -1  -4  11       26.71       22.39      2.21 o 
   0  -4  11       23.56       23.60      2.05 o 
   1  -4  11      868.87      868.73     10.75 o 
   2  -4  11      159.23      168.54      4.29 o 
   3  -4  11       38.88       42.30      5.29 o 
   4  -4  11       18.80       13.02      2.57 o 
   5  -4  11      222.39      223.91      6.46 o 
   6  -4  11      139.55      141.76      6.17 o 
   7  -4  11     2456.12     2586.38     46.41 o 
   8  -4  11      536.99      553.92     19.92 o 
   9  -4  11       31.93       24.72      7.21 o 
  10  -4  11        6.28        3.80      9.31 o 
  -9  -3  11        1.07       -0.42     14.99 o 
  -8  -3  11       17.77       10.60      6.87 o 
  -7  -3  11        9.22       18.19      6.68 o 
  -6  -3  11      783.67      595.26     32.33 o 
  -5  -3  11       88.84       96.30      9.51 o 
  -4  -3  11      157.68      168.37      6.45 o 
  -3  -3  11       37.78       32.52      3.41 o 
  -2  -3  11     1062.38     1069.98     14.94 o 
  -1  -3  11        2.47        2.27      1.32 o 
   0  -3  11       14.15       21.57      1.97 o 
   1  -3  11       14.04       16.59      1.68 o 
   2  -3  11       67.74       68.38      2.74 o 
   3  -3  11       11.00       18.34      1.81 o 
   4  -3  11        0.84        4.76      2.04 o 
   5  -3  11       23.62       22.36      3.75 o 
   6  -3  11     1691.70     1682.81     23.72 o 
   7  -3  11      188.55      170.88      8.02 o 
   8  -3  11       53.79       55.76      6.75 o 
   9  -3  11       45.26       36.74      7.68 o 
  10  -3  11        4.13       20.21     10.59 o 
  -9  -2  11       13.94       16.92     15.29 o 
  -8  -2  11        4.03        3.69      6.22 o 
  -7  -2  11        2.20       11.12      5.96 o 
  -6  -2  11        1.69        6.91      5.02 o 
  -5  -2  11      194.46      189.42     14.77 o 
  -4  -2  11        1.61        2.65      3.52 o 
  -3  -2  11      522.37      544.77     10.97 o 
  -2  -2  11       37.16       37.79      2.36 o 
  -1  -2  11      436.62      596.21      8.58 o 
   0  -2  11       65.24       62.41      2.63 o 
   1  -2  11      164.00      194.32      4.46 o 
   2  -2  11        1.19        0.16      1.12 o 
   3  -2  11     1175.06     1320.57     16.31 o 
   4  -2  11        2.40        2.74      1.35 o 
   5  -2  11       32.93       32.77      2.86 o 
   6  -2  11      515.67      539.82     10.83 o 
   7  -2  11        6.64        7.70      2.72 o 
   8  -2  11        4.72        2.08      4.20 o 
   9  -2  11      217.84      178.14     28.59 o 
  10  -2  11       10.86        7.87      7.72 o 
  -9  -1  11       11.94       16.97      7.93 o 
  -8  -1  11      154.08      174.10     14.67 o 
  -7  -1  11        9.12        6.57      5.85 o 
  -6  -1  11      565.60      500.70     38.67 o 
  -5  -1  11       51.95       45.21      5.84 o 
  -4  -1  11      523.23      550.55     16.36 o 
  -3  -1  11        5.08        4.67      1.61 o 
  -2  -1  11      120.97       94.54      4.05 o 
  -1  -1  11       90.15      104.53      3.85 o 
   0  -1  11     1549.63     1615.34     19.64 o 
   1  -1  11        2.01        0.09      1.07 o 
   2  -1  11      187.67      185.34      4.25 o 
   3  -1  11      117.33      120.08      3.52 o 
   4  -1  11     1992.06     2077.92     21.24 o 
   5  -1  11       80.89       75.25      3.10 o 
   6  -1  11       48.07       45.68      3.59 o 
   7  -1  11        4.51        2.88      2.48 o 
   8  -1  11        5.74        3.41      4.76 o 
   9  -1  11        0.37        4.73      6.74 o 
  10  -1  11        2.95       21.79      8.68 o 
  11  -1  11       22.39       18.30      9.80 o 
  -9   0  11        1.74        2.38      9.31 o 
  -8   0  11      118.20      140.58     13.63 o 
  -7   0  11        5.03       18.69      7.02 o 
  -6   0  11       51.21       43.26      7.95 o 
  -5   0  11      137.34      142.35      9.03 o 
  -4   0  11       93.57       83.44      6.75 o 
  -3   0  11       41.47       46.79      2.61 o 
  -2   0  11       18.63       11.40      2.26 o 
  -1   0  11       30.06       41.95      2.59 o 
   0   0  11      194.91      245.24      6.46 o 
   1   0  11        2.53        4.94      1.36 o 
   2   0  11       17.78       14.16      2.39 o 
   3   0  11     2257.74     2470.07     25.27 o 
   4   0  11      307.45      312.17      5.41 o 
   5   0  11        0.73        3.29      1.32 o 
   6   0  11        9.63       10.90      1.96 o 
   7   0  11       43.83       38.93      4.43 o 
   8   0  11       11.88       15.09      4.08 o 
   9   0  11       89.72      103.87     12.07 o 
  10   0  11       36.09       39.81     24.23 o 
  11   0  11        3.89        1.69     12.46 o 
  -9   1  11        0.23        7.80      7.10 o 
  -8   1  11        0.62        9.01      6.48 o 
  -7   1  11       23.15       27.66      7.46 o 
  -6   1  11      327.43      278.32     15.79 o 
  -5   1  11     1497.51     1399.73     32.12 o 
  -4   1  11      325.85      318.77     12.22 o 
  -3   1  11        3.07        1.54      1.32 o 
  -2   1  11      218.14      185.51      4.03 o 
  -1   1  11        8.92       13.50      1.75 o 
   0   1  11      199.44      232.20      5.02 o 
   1   1  11      113.88      124.03      9.15 o 
   2   1  11      100.47      111.17      4.62 o 
   3   1  11       53.14       51.59      3.58 o 
   4   1  11      395.84      382.03      6.26 o 
   5   1  11       13.58       10.23      1.86 o 
   6   1  11      213.74      213.50      6.62 o 
   7   1  11      268.97      292.99      8.63 o 
   8   1  11        0.36        1.21      4.39 o 
   9   1  11       48.46       41.42      8.88 o 
  10   1  11       23.30       40.25     15.32 o 
  11   1  11        2.25        9.60     11.51 o 
  -9   2  11       16.07        6.23      7.62 o 
  -8   2  11        0.01       -5.58      5.55 o 
  -7   2  11       67.49       61.30     14.19 o 
  -6   2  11        0.21        0.81      5.04 o 
  -5   2  11       89.29      111.07      8.46 o 
  -4   2  11      139.57      130.07      8.43 o 
  -3   2  11     2807.01     2759.29     32.36 o 
  -2   2  11       27.00       24.99      1.96 o 
  -1   2  11      185.12      201.42      4.34 o 
   0   2  11       56.44       46.50      1.99 o 
   1   2  11      147.86      240.36      7.10 o 
   2   2  11       16.41       18.12      2.48 o 
   3   2  11     1001.33      968.99     14.94 o 
   4   2  11        0.28       -1.32      1.14 o 
   5   2  11       68.02       61.32      2.96 o 
   6   2  11      147.85      148.43      5.27 o 
   7   2  11       30.50       31.21      4.48 o 
   8   2  11        1.01        4.20      3.08 o 
   9   2  11     1085.88     1053.63     52.20 o 
  10   2  11       20.42       26.83     13.71 o 
  11   2  11        7.32       -8.65     11.58 o 
  -9   3  11       13.65       26.69     14.22 o 
  -8   3  11       25.32       27.09      9.90 o 
  -7   3  11       42.84       36.12      8.37 o 
  -6   3  11        7.66        3.10      5.50 o 
  -5   3  11       23.60       28.67      6.05 o 
  -4   3  11       24.09       23.68      6.35 o 
  -3   3  11     2133.01     2064.32     29.92 o 
  -2   3  11      195.06      208.83      5.67 o 
  -1   3  11        4.56        5.64      1.39 o 
   0   3  11        6.37        3.99      1.04 o 
   1   3  11       37.93       33.49      3.11 o 
   2   3  11     1038.98     1230.02     17.99 o 
   3   3  11       87.51       98.00      3.94 o 
   4   3  11       49.89       62.46      2.73 o 
   5   3  11       10.23       13.14      1.93 o 
   6   3  11      529.14      549.21      9.74 o 
   7   3  11       80.57       78.12      6.28 o 
   8   3  11        4.93        5.99      3.12 o 
   9   3  11        0.46        6.89      5.85 o 
  10   3  11       25.02       26.39     14.59 o 
  11   3  11        2.56       -0.07     12.68 o 
  -8   4  11      166.21      166.65     23.97 o 
  -7   4  11       11.09       17.08     10.56 o 
  -6   4  11       43.88       21.77     11.44 o 
  -5   4  11      497.85      527.73     32.77 o 
  -4   4  11        5.74        3.13      4.37 o 
  -3   4  11      659.01      621.02     12.43 o 
  -2   4  11      624.31      578.96      8.21 o 
  -1   4  11        0.04        1.62      1.16 o 
   0   4  11       67.85       62.05      2.20 o 
   1   4  11       20.94       20.84      1.56 o 
   2   4  11        0.02       -0.39      1.50 o 
   3   4  11      125.12      138.58      4.71 o 
   4   4  11       22.34       22.60      2.56 o 
   5   4  11     3536.53     3813.48     41.16 o 
   6   4  11      108.43      119.22      9.43 o 
   7   4  11       23.54       29.48      3.83 o 
   8   4  11       39.33       38.36      7.77 o 
   9   4  11       49.64       49.72      7.11 o 
  10   4  11        1.40       -0.51      6.39 o 
  11   4  11       19.21        9.09     14.37 o 
  -8   5  11        1.44       31.01     13.56 o 
  -7   5  11       65.72       61.44     16.57 o 
  -6   5  11        1.84       -0.29      9.53 o 
  -5   5  11      147.12      172.95     20.97 o 
  -4   5  11      919.64      917.93     24.83 o 
  -3   5  11      291.37      317.23     10.74 o 
  -2   5  11       35.48       28.15      2.07 o 
  -1   5  11        2.95        3.98      1.14 o 
   0   5  11      148.60      162.71      3.99 o 
   1   5  11       88.05       93.56      3.73 o 
   2   5  11      206.19      211.57      6.20 o 
   3   5  11       90.61       83.39      3.63 o 
   4   5  11        2.48        6.13      1.72 o 
   5   5  11      195.31      201.97      6.07 o 
   6   5  11    10890.25    11146.30    128.76 o 
   7   5  11        0.34        3.25      3.07 o 
   8   5  11       40.46       34.65      4.85 o 
   9   5  11        1.54        5.52      4.18 o 
  10   5  11        8.56       -0.79      6.90 o 
  11   5  11        1.60        0.15     12.90 o 
  -8   6  11        0.01        1.54      9.68 o 
  -7   6  11       41.67       54.18     16.79 o 
  -6   6  11       85.30      117.97     19.72 o 
  -5   6  11        7.45        7.70      9.82 o 
  -4   6  11       17.26        6.31      9.16 o 
  -3   6  11        3.05        3.06      2.88 o 
  -2   6  11       40.33       41.08      2.39 o 
  -1   6  11       32.65       54.36      3.27 o 
   0   6  11      114.98      113.97      3.30 o 
   1   6  11       31.33       34.05      2.23 o 
   2   6  11       16.34       24.00      2.08 o 
   3   6  11       29.43       37.21      2.80 o 
   4   6  11        0.34        6.02      2.05 o 
   5   6  11       54.47       66.67      4.66 o 
   6   6  11      482.90      505.55     12.86 o 
   7   6  11        3.73        2.83      3.27 o 
   8   6  11        0.34        3.28      3.53 o 
   9   6  11        9.59       12.46      4.74 o 
  10   6  11        1.01        8.02      7.42 o 
  11   6  11       51.21       70.86     16.35 o 
  -7   7  11       46.30       67.82     18.55 o 
  -6   7  11       85.63       80.21     18.40 o 
  -5   7  11        0.84       -6.97      7.77 o 
  -4   7  11        0.11       -0.59      7.92 o 
  -3   7  11      203.60      169.42     10.42 o 
  -2   7  11       28.76       25.28      3.22 o 
  -1   7  11      157.49      161.13      6.32 o 
   0   7  11      227.31      204.55      5.41 o 
   1   7  11        0.48       -1.93      1.80 o 
   2   7  11     1329.34     1414.90     19.64 o 
   3   7  11        4.29        7.26      2.49 o 
   4   7  11      945.76     1052.19     19.47 o 
   5   7  11      145.67      136.56      6.83 o 
   6   7  11      673.79      707.30     16.20 o 
   7   7  11        9.53       13.03      3.94 o 
   8   7  11      320.14      305.91     10.97 o 
   9   7  11        2.78        1.95      5.28 o 
  10   7  11       95.19      103.35     13.89 o 
  -6   8  11      108.63      118.41     21.41 o 
  -5   8  11        4.62        0.37      9.68 o 
  -4   8  11        0.96        6.82      9.46 o 
  -3   8  11       16.47        0.00      7.55 o 
  -2   8  11       19.45       20.18      3.22 o 
  -1   8  11       79.28       74.87      5.26 o 
   0   8  11       23.75       22.18      2.04 o 
   1   8  11       56.35       58.23      4.65 o 
   2   8  11       17.69       20.52      3.17 o 
   3   8  11      305.90      325.13      9.46 o 
   4   8  11       21.49       23.36      3.85 o 
   5   8  11      796.67      798.62     16.97 o 
   6   8  11       19.69       13.89      3.65 o 
   7   8  11      114.28      118.75      7.47 o 
   8   8  11       62.13       60.16      7.14 o 
   9   8  11        5.62       -0.18      5.51 o 
  10   8  11        6.84        6.46      7.69 o 
  -6   9  11        0.07       28.67     14.52 o 
  -5   9  11        0.24       -2.71      9.82 o 
  -4   9  11       22.46       33.21     12.32 o 
  -3   9  11        8.06        2.94      4.31 o 
  -2   9  11      756.61      694.55     14.49 o 
  -1   9  11      730.34      665.30     14.01 o 
   0   9  11        5.13        4.72      2.11 o 
   1   9  11       10.68       14.32      2.82 o 
   2   9  11        0.10       -1.35      2.25 o 
   3   9  11      225.37      237.03      8.38 o 
   4   9  11       16.33       14.79      3.52 o 
   5   9  11        2.15       -0.66      2.94 o 
   6   9  11        1.54        9.67      3.74 o 
   7   9  11       12.67        9.91      4.56 o 
   8   9  11       72.52       68.43      8.78 o 
   9   9  11        1.74       -1.54      5.48 o 
  10   9  11        0.07        7.62     10.56 o 
  -5  10  11        0.63        6.01     11.80 o 
  -4  10  11        3.50       -3.74      9.31 o 
  -3  10  11       17.57       17.70      7.30 o 
  -2  10  11        0.85        0.01      3.24 o 
  -1  10  11      195.38      184.91      8.07 o 
   0  10  11      234.64      218.70      8.45 o 
   1  10  11        1.57       -0.89      2.45 o 
   2  10  11        0.00        1.58      2.91 o 
   3  10  11        0.50        2.74      3.07 o 
   4  10  11       19.23       12.37      4.01 o 
   5  10  11        1.91        2.35      3.65 o 
   6  10  11       41.51       45.33      7.13 o 
   7  10  11      357.47      340.21     20.05 o 
   8  10  11        1.63        1.03      5.00 o 
   9  10  11        3.81       14.68      6.37 o 
  -4  11  11       15.17       25.15     12.90 o 
  -3  11  11       27.06       21.63     12.02 o 
  -1  11  11       47.69       32.47      5.53 o 
   0  11  11       98.04       91.08      5.36 o 
   1  11  11        0.81        2.59      2.97 o 
   2  11  11       40.55       45.81      5.84 o 
   3  11  11       13.65        7.81      7.25 o 
   4  11  11       84.69       92.16      8.40 o 
   5  11  11        2.03        6.46      4.87 o 
   6  11  11       82.73       84.76      9.01 o 
   7  11  11       38.58       49.90      8.65 o 
   8  11  11      323.93      312.87     20.64 o 
   9  11  11       25.89       14.64      7.14 o 
  -1  12  11        0.00       -3.00      6.40 o 
   0  12  11        1.29        9.09      3.42 o 
   1  12  11        7.14        5.24      3.65 o 
   2  12  11       40.76       43.56      7.76 o 
   3  12  11      187.05      198.64     10.12 o 
   4  12  11      208.22      199.92     11.73 o 
   5  12  11      155.21      150.59     18.13 o 
   6  12  11       23.78       15.05      6.07 o 
   7  12  11      113.90      141.17     11.93 o 
   8  12  11       15.01        7.05      6.66 o 
  -1  13  11       75.31       94.09     33.91 o 
   0  13  11      117.06      103.34     18.05 o 
   1  13  11       17.00       28.43      5.06 o 
   2  13  11      219.69      235.27     23.60 o 
   3  13  11        8.94        8.18      4.70 o 
   4  13  11     1466.88     1516.76     32.61 o 
   5  13  11       33.20       40.95      6.84 o 
   6  13  11       39.54       27.70      6.36 o 
   7  13  11        4.45        9.45      5.88 o 
   0  14  11       30.91       37.58      5.86 o 
   1  14  11        7.79        7.50      5.03 o 
   2  14  11       47.08       44.63      6.55 o 
   3  14  11       26.33       44.40      6.86 o 
   4  14  11       18.70       26.04      6.20 o 
   5  14  11      407.69      413.91     16.39 o 
  -2 -14  12        1.67       19.90     16.68 o 
  -1 -14  12       78.61       92.67     13.92 o 
  -4 -13  12        6.60        3.23     10.26 o 
  -3 -13  12       30.55       43.07     10.59 o 
  -2 -13  12        1.32       11.19      7.83 o 
  -1 -13  12       29.01       45.09     13.53 o 
   0 -13  12       11.57        7.55      7.56 o 
   1 -13  12      156.64      167.60     26.94 o 
   2 -13  12       23.99       14.81      8.36 o 
   3 -13  12       15.60        5.06      6.86 o 
  -6 -12  12       26.92        9.02     11.14 o 
  -5 -12  12       16.53        9.88     10.52 o 
  -4 -12  12       22.11       19.11      9.31 o 
  -3 -12  12       10.26        8.63      8.80 o 
  -2 -12  12       10.30       23.36      8.40 o 
  -1 -12  12       11.20       16.94      7.41 o 
   0 -12  12       43.25       28.56      7.70 o 
   1 -12  12       64.96       55.99     10.39 o 
   2 -12  12       38.93       61.03     11.34 o 
   3 -12  12       28.41       40.52      7.96 o 
   4 -12  12       13.29        8.67      6.30 o 
  -7 -11  12       13.58       31.75     13.12 o 
  -6 -11  12        0.32       -9.31      7.99 o 
  -5 -11  12        1.20       -4.34      5.96 o 
  -4 -11  12       18.03       16.01      7.22 o 
  -3 -11  12      232.79      250.30     13.29 o 
  -2 -11  12        2.05       -1.92      5.33 o 
  -1 -11  12       13.20       13.78     16.50 o 
   0 -11  12      166.07      162.44     23.25 o 
   1 -11  12       38.25       40.01      7.09 o 
   2 -11  12        3.42        5.40      5.07 o 
   3 -11  12       13.01       19.74      6.51 o 
   4 -11  12       37.04       29.97      7.09 o 
   5 -11  12      276.45      282.02     15.65 o 
  -7 -10  12        0.10       -4.03      9.24 o 
  -6 -10  12       10.35        2.27      8.43 o 
  -5 -10  12        0.46        7.87      6.37 o 
  -4 -10  12      138.39      131.57     10.00 o 
  -3 -10  12        8.84       14.64      4.33 o 
  -2 -10  12        2.31        0.96      3.51 o 
  -1 -10  12       50.12       44.06      5.76 o 
   0 -10  12      127.73      109.40      9.43 o 
   1 -10  12       29.61       23.12      5.09 o 
   2 -10  12        1.81        0.00      4.34 o 
   3 -10  12       67.85       66.44      8.10 o 
   4 -10  12        0.80        7.96      5.37 o 
   5 -10  12      100.04       98.01     10.08 o 
   6 -10  12      114.91      118.92     11.80 o 
  -8  -9  12        0.11       14.00     11.51 o 
  -7  -9  12       84.03       73.61     16.42 o 
  -6  -9  12       79.21       68.11     15.84 o 
  -5  -9  12       22.27       12.25      7.99 o 
  -4  -9  12        2.25        3.70      5.35 o 
  -3  -9  12        7.42        7.82      3.68 o 
  -2  -9  12       11.01       13.96      3.61 o 
  -1  -9  12      390.39      338.26     21.70 o 
   0  -9  12      327.51      282.08     10.95 o 
   1  -9  12      500.79      440.21     13.94 o 
   2  -9  12       23.30       11.79      4.42 o 
   3  -9  12        0.96        7.37      3.93 o 
   4  -9  12        9.40       10.25      5.14 o 
   5  -9  12      216.26      225.31     12.98 o 
   6  -9  12       45.34       49.23      9.60 o 
   7  -9  12       10.75       10.39      8.36 o 
  -8  -8  12      100.33      130.43     21.92 o 
  -7  -8  12        3.27        4.33      8.94 o 
  -6  -8  12      167.35      193.12     21.56 o 
  -5  -8  12       18.34       32.45      9.27 o 
  -4  -8  12      118.46       99.72      8.21 o 
  -3  -8  12       19.97       15.03      3.72 o 
  -2  -8  12     1870.12     1874.49     30.20 o 
  -1  -8  12       54.19       47.35      4.60 o 
   0  -8  12      309.05      318.50     11.23 o 
   1  -8  12       16.82       18.57      3.61 o 
   2  -8  12     1016.22      896.92     20.94 o 
   3  -8  12      174.23      173.18      9.28 o 
   4  -8  12       42.65       46.32      6.12 o 
   5  -8  12       13.17        7.51      4.30 o 
   6  -8  12       15.12        7.20      5.10 o 
   7  -8  12       33.16       39.61      9.68 o 
   8  -8  12        1.54        6.15      7.72 o 
  -9  -7  12        1.49       -8.21      9.82 o 
  -8  -7  12        7.09       -9.02      8.14 o 
  -7  -7  12       46.23       65.25     15.62 o 
  -6  -7  12        8.06       20.24     10.56 o 
  -5  -7  12       58.03       80.72     14.66 o 
  -4  -7  12        4.88        2.75      3.10 o 
  -3  -7  12       29.65       32.13      5.56 o 
  -2  -7  12      582.92      580.30     13.58 o 
  -1  -7  12      488.92      496.99     17.34 o 
   0  -7  12       31.01       32.61      3.63 o 
   1  -7  12       38.35       59.82      5.10 o 
   2  -7  12       86.31       87.59      5.47 o 
   3  -7  12      106.52       94.15      5.73 o 
   4  -7  12        1.32        2.06      3.09 o 
   5  -7  12       20.06       13.65      3.83 o 
   6  -7  12        8.04        4.74      3.52 o 
   7  -7  12       23.23       24.52      5.76 o 
   8  -7  12        1.22        9.83      6.26 o 
  -9  -6  12       60.59       55.21     17.08 o 
  -8  -6  12      307.52      440.56     33.07 o 
  -7  -6  12        0.02        0.37      8.50 o 
  -6  -6  12       90.75       79.55     14.59 o 
  -5  -6  12        4.56        5.57      7.33 o 
  -4  -6  12      813.86      822.93     34.60 o 
  -3  -6  12      404.94      380.16     19.17 o 
  -2  -6  12     3818.97     3906.10     45.71 o 
  -1  -6  12       36.80       36.90      3.36 o 
   0  -6  12      524.79      503.67      9.81 o 
   1  -6  12       37.23       46.76      3.83 o 
   2  -6  12       15.01       21.28      2.93 o 
   3  -6  12       21.64       15.95      2.89 o 
   4  -6  12      307.61      271.28      7.83 o 
   5  -6  12       49.65       45.93      5.80 o 
   6  -6  12      214.96      201.22      9.01 o 
   7  -6  12      129.14      116.54      7.76 o 
   8  -6  12       49.91       44.24      9.58 o 
   9  -6  12       83.81       76.06     10.83 o 
  -9  -5  12        0.00        6.38     10.19 o 
  -8  -5  12       17.65        4.99      8.21 o 
  -7  -5  12        5.69        5.28      7.84 o 
  -6  -5  12        0.90        2.93      7.33 o 
  -5  -5  12      389.60      318.12     22.95 o 
  -4  -5  12        2.19        6.04      2.74 o 
  -3  -5  12        0.52       -0.24      2.50 o 
  -2  -5  12        1.11        2.34      1.85 o 
  -1  -5  12     9726.73     9658.49     98.35 o 
   0  -5  12        0.00       -0.53      1.58 o 
   1  -5  12        0.06        3.58      1.89 o 
   2  -5  12       11.30        9.56      2.25 o 
   3  -5  12       19.53       17.20      2.83 o 
   4  -5  12        6.55        3.66      2.18 o 
   5  -5  12      113.86      102.57      5.73 o 
   6  -5  12      234.45      230.92      9.20 o 
   7  -5  12       91.13      105.46     10.04 o 
   8  -5  12      192.42      169.37     14.62 o 
   9  -5  12        0.26       -1.05      5.64 o 
  -9  -4  12        0.00       -0.44      8.43 o 
  -8  -4  12        1.54        6.97      8.94 o 
  -7  -4  12      121.89      145.24     18.70 o 
  -6  -4  12        1.16        4.47      6.38 o 
  -5  -4  12        1.15        1.83      6.31 o 
  -4  -4  12      349.70      291.42     10.96 o 
  -3  -4  12       15.58       10.65      2.68 o 
  -2  -4  12       17.94       17.04      2.31 o 
  -1  -4  12       84.76       76.53      3.21 o 
   0  -4  12        4.79        5.29      1.84 o 
   1  -4  12      130.13      135.82      3.85 o 
   2  -4  12       79.08       88.42      3.39 o 
   3  -4  12        2.20        1.07      1.60 o 
   4  -4  12       21.57       25.02      3.17 o 
   5  -4  12      241.12      236.54      7.12 o 
   6  -4  12       42.33       46.83      4.28 o 
   7  -4  12     2065.26     2137.78     35.12 o 
   8  -4  12      771.98      694.68     19.79 o 
   9  -4  12      162.05      172.18     16.20 o 
  10  -4  12        0.01        4.43      8.17 o 
  -9  -3  12        0.01        4.53      6.98 o 
  -8  -3  12        0.05        5.77     14.77 o 
  -7  -3  12       48.10       30.94     11.51 o 
  -6  -3  12       10.86       18.77      8.80 o 
  -5  -3  12      507.50      437.14     19.02 o 
  -4  -3  12       12.70       15.99      4.99 o 
  -3  -3  12       54.31       47.10      5.37 o 
  -2  -3  12        9.93        7.13      2.44 o 
  -1  -3  12      397.70      383.06      7.89 o 
   0  -3  12       77.13       71.64      3.04 o 
   1  -3  12      472.08      610.94      9.50 o 
   2  -3  12       11.64       10.03      1.65 o 
   3  -3  12      896.83      968.44     17.79 o 
   4  -3  12       92.47       81.80      4.21 o 
   5  -3  12        8.88       11.26      2.64 o 
   6  -3  12      173.00      161.96      6.26 o 
   7  -3  12       13.24       13.46      3.49 o 
   8  -3  12       29.29       19.20      5.37 o 
   9  -3  12        0.07       -5.49      6.53 o 
  10  -3  12        1.54        0.55      8.10 o 
  -9  -2  12       41.18       17.93      8.86 o 
  -8  -2  12        8.06       13.24     10.26 o 
  -7  -2  12        1.28       -0.69      4.86 o 
  -6  -2  12      220.65      177.60     20.02 o 
  -5  -2  12      163.52      170.11     12.23 o 
  -4  -2  12      255.60      191.77     14.22 o 
  -3  -2  12       17.83       19.19      2.78 o 
  -2  -2  12       14.25       23.35      2.04 o 
  -1  -2  12        0.86        1.08      1.42 o 
   0  -2  12      422.97      525.64      7.83 o 
   1  -2  12       11.24       10.72      1.59 o 
   2  -2  12        0.63        3.63      1.26 o 
   3  -2  12      116.17      124.06      4.16 o 
   4  -2  12     1502.00     1613.09     18.52 o 
   5  -2  12       37.23       41.99      3.16 o 
   6  -2  12      243.10      244.19      7.24 o 
   7  -2  12      107.79      115.03      5.67 o 
   8  -2  12        0.02        4.78      4.10 o 
   9  -2  12      502.85      520.99     24.90 o 
  10  -2  12       11.93       16.74      8.48 o 
  -9  -1  12        8.00       15.67      8.06 o 
  -8  -1  12      148.18      138.19     19.06 o 
  -7  -1  12       17.76       12.97      6.14 o 
  -6  -1  12        4.92       -2.67      4.23 o 
  -5  -1  12       12.34        4.48      3.84 o 
  -4  -1  12      201.92      189.45     11.13 o 
  -3  -1  12       11.78       19.17      2.47 o 
  -2  -1  12       13.02        9.85      2.69 o 
  -1  -1  12      594.88      667.55     10.75 o 
   0  -1  12       27.29       24.27      2.58 o 
   1  -1  12     1001.20     1101.73     12.81 o 
   2  -1  12       28.27       23.16      2.22 o 
   3  -1  12      881.09      937.42     11.79 o 
   4  -1  12      178.90      169.91      4.13 o 
   5  -1  12      513.86      502.58      7.87 o 
   6  -1  12        2.03        4.49      2.31 o 
   7  -1  12       17.71       13.84      3.51 o 
   8  -1  12       33.27       21.56      5.15 o 
   9  -1  12      158.65      127.10     13.68 o 
  10  -1  12       65.10       70.52     12.36 o 
  11  -1  12       10.77       18.17     12.76 o 
  -9   0  12        9.72       12.48      8.38 o 
  -8   0  12      130.45      140.84     14.06 o 
  -7   0  12       71.87       78.13     10.72 o 
  -6   0  12       12.80       14.54      5.92 o 
  -5   0  12       96.43       94.88      7.86 o 
  -4   0  12      248.23      237.20     10.68 o 
  -3   0  12       28.84       27.79      3.90 o 
  -2   0  12      428.32      442.21      8.62 o 
  -1   0  12       49.24       61.92      3.29 o 
   0   0  12     4284.51     5134.13     60.05 o 
   1   0  12       13.70       16.22      1.74 o 
   2   0  12      255.54      237.06      7.59 o 
   3   0  12        9.80        9.88      1.68 o 
   4   0  12      286.75      297.04      5.33 o 
   5   0  12       64.68       73.37      3.74 o 
   6   0  12        0.85        2.12      1.78 o 
   7   0  12        1.73        1.75      3.06 o 
   8   0  12       74.94       60.17      6.08 o 
   9   0  12       14.76       10.27      7.36 o 
  10   0  12       24.69       21.00      9.09 o 
  11   0  12        5.99      -11.51      9.31 o 
  -9   1  12       14.91       27.26      9.36 o 
  -8   1  12       17.15       10.27      7.06 o 
  -7   1  12       72.56       92.46     11.34 o 
  -6   1  12       56.35       62.12      9.42 o 
  -5   1  12      185.21      174.09     10.23 o 
  -4   1  12      437.74      416.40     16.67 o 
  -3   1  12      630.79      627.25     14.79 o 
  -2   1  12        2.83        2.07      1.61 o 
  -1   1  12        3.45        8.40      1.65 o 
   0   1  12       86.83       80.07      3.08 o 
   1   1  12     5112.56     5628.51     80.14 o 
   2   1  12       13.94       13.77      2.44 o 
   3   1  12      951.24     1108.37     16.77 o 
   4   1  12       15.96       20.35      1.84 o 
   5   1  12       10.23       11.89      1.87 o 
   6   1  12       13.36       10.87      2.19 o 
   7   1  12       35.44       28.65      4.06 o 
   8   1  12       15.15       13.89      4.24 o 
   9   1  12       31.70       26.92      8.31 o 
  10   1  12       50.36       59.31     17.23 o 
  11   1  12        0.01        4.03     12.76 o 
  -9   2  12       12.14        8.47      8.24 o 
  -8   2  12        9.04        7.03      6.92 o 
  -7   2  12       69.92       44.74      9.18 o 
  -6   2  12       21.98       23.44      7.03 o 
  -5   2  12      453.71      462.61     16.37 o 
  -4   2  12      263.40      252.27     11.32 o 
  -3   2  12      153.68      138.80      5.04 o 
  -2   2  12      641.30      558.68      9.92 o 
  -1   2  12       12.69       10.14      1.73 o 
   0   2  12      123.73      106.37      3.41 o 
   1   2  12       25.59       24.70      3.86 o 
   2   2  12      103.77      123.90      5.91 o 
   3   2  12       15.24       12.75      2.25 o 
   4   2  12       49.55       49.02      3.48 o 
   5   2  12       34.39       37.67      2.94 o 
   6   2  12        0.19       -0.07      1.84 o 
   7   2  12       72.80       83.17      5.54 o 
   8   2  12      131.74      117.46      6.70 o 
   9   2  12      130.60      109.02     18.55 o 
  10   2  12       31.43       24.34     14.30 o 
  11   2  12       11.95       10.04     14.00 o 
  -8   3  12      177.75      213.91     24.63 o 
  -7   3  12       22.32       40.20      8.96 o 
  -6   3  12       97.94       91.63     11.11 o 
  -5   3  12      253.00      240.26     23.17 o 
  -4   3  12      120.44      120.65     10.71 o 
  -3   3  12    12871.84    12915.87    261.90 o 
  -2   3  12      258.80      254.94      9.41 o 
  -1   3  12       46.72       62.46      2.71 o 
   0   3  12        1.69        2.38      1.00 o 
   1   3  12      592.84      568.28     12.44 o 
   2   3  12        0.06       -3.53      2.63 o 
   3   3  12       33.58       37.38      2.89 o 
   4   3  12       70.34       70.62      2.80 o 
   5   3  12      771.00      787.51     11.90 o 
   6   3  12      506.74      527.95     11.45 o 
   7   3  12      105.99       91.06      5.51 o 
   8   3  12       26.07       15.51      6.68 o 
   9   3  12      146.11      152.29     10.61 o 
  10   3  12        1.34        5.43     11.29 o 
  11   3  12        9.97        4.47     12.90 o 
  -8   4  12        0.08       11.36     12.54 o 
  -7   4  12       30.36       58.14     16.42 o 
  -6   4  12       54.41       57.55     15.40 o 
  -5   4  12        0.01        5.35      8.65 o 
  -4   4  12      276.94      283.16     19.98 o 
  -3   4  12       27.81       15.70      5.81 o 
  -2   4  12     1823.72     1795.66     22.64 o 
  -1   4  12       38.49       41.98      2.25 o 
   0   4  12      340.63      380.77      5.88 o 
   1   4  12        0.24       -0.28      1.05 o 
   2   4  12       79.77       82.54      5.38 o 
   3   4  12        5.63        2.83      1.79 o 
   4   4  12       15.65       14.26      1.89 o 
   5   4  12       13.16       17.20      2.83 o 
   6   4  12     1179.54     1198.53     18.11 o 
   7   4  12       44.77       51.36      4.57 o 
   8   4  12        0.02        3.31      3.65 o 
   9   4  12       17.28       21.84      4.97 o 
  10   4  12        0.28       -0.07      9.97 o 
  11   4  12       58.16       35.12     16.64 o 
  -8   5  12       96.11       88.42     20.60 o 
  -7   5  12        3.24      -10.63      9.75 o 
  -6   5  12        1.63       14.00     10.12 o 
  -5   5  12       57.05       50.22     13.78 o 
  -4   5  12      188.39      170.82     10.62 o 
  -3   5  12      520.23      506.94     14.20 o 
  -2   5  12        3.97        8.94      1.79 o 
  -1   5  12       20.67       26.57      1.90 o 
   0   5  12       82.56       78.92      2.73 o 
   1   5  12      170.41      159.54      4.17 o 
   2   5  12        1.10        1.32      1.31 o 
   3   5  12        2.00        1.46      1.48 o 
   4   5  12       12.10        9.27      2.32 o 
   5   5  12      496.97      502.87     11.27 o 
   6   5  12      152.38      170.37      7.06 o 
   7   5  12       22.29       24.06      4.28 o 
   8   5  12        0.97       -2.01      3.09 o 
   9   5  12        1.98        8.29      4.36 o 
  10   5  12        1.03        7.46      7.27 o 
  11   5  12       20.20       20.46     14.52 o 
  -7   6  12        0.06        5.35     10.56 o 
  -6   6  12      152.88      184.02     23.83 o 
  -5   6  12        0.03       -0.29      9.09 o 
  -4   6  12       73.47       58.65     14.15 o 
  -3   6  12        0.05        3.04      3.04 o 
  -2   6  12        5.27        4.68      1.99 o 
  -1   6  12       10.73        5.20      1.61 o 
   0   6  12      190.25      179.44      5.14 o 
   1   6  12       31.06       35.31      2.64 o 
   2   6  12      955.78     1045.98     17.70 o 
   3   6  12       38.55       39.37      3.25 o 
   4   6  12       25.72       18.81      3.07 o 
   5   6  12      268.55      255.08     10.27 o 
   6   6  12     1604.64     1767.13     29.37 o 
   7   6  12        1.96        0.75      3.06 o 
   8   6  12       80.78       81.60      6.66 o 
   9   6  12        0.95       -0.07      4.30 o 
  10   6  12       42.47       65.45     11.77 o 
  11   6  12        4.68        7.83      9.07 o 
  -7   7  12       13.91        8.94     11.80 o 
  -6   7  12        0.00       -1.03     10.19 o 
  -5   7  12       38.95       48.24     15.03 o 
  -4   7  12        0.06        1.39      8.43 o 
  -3   7  12        1.83       10.02      5.86 o 
  -2   7  12       87.56       75.20      4.39 o 
  -1   7  12      612.44      556.66     12.19 o 
   0   7  12        0.06        1.55      1.54 o 
   1   7  12      111.13       88.35      4.47 o 
   2   7  12      206.92      199.91      8.57 o 
   3   7  12      788.08      855.23     16.64 o 
   4   7  12       90.68      101.59      7.77 o 
   5   7  12      357.80      374.88     10.81 o 
   6   7  12        0.08        0.34      2.94 o 
   7   7  12        1.00        8.72      3.76 o 
   8   7  12        0.68        3.30      3.80 o 
   9   7  12       52.09       64.99      9.16 o 
  10   7  12        1.50       11.16      7.75 o 
  -6   8  12      144.40      134.39     23.02 o 
  -5   8  12        0.13        7.48     11.00 o 
  -4   8  12        6.51       16.20     11.44 o 
  -3   8  12        8.01        3.81      9.24 o 
  -2   8  12        0.72        3.77      3.38 o 
  -1   8  12       10.50        3.19      2.86 o 
   0   8  12       53.98       39.96      3.16 o 
   1   8  12        4.37        2.21      2.25 o 
   2   8  12       66.42       84.29      7.32 o 
   3   8  12      250.37      236.33      8.42 o 
   4   8  12       99.64       94.35     11.11 o 
   5   8  12       13.44       14.30      3.64 o 
   6   8  12      344.63      332.37     13.51 o 
   7   8  12       25.28       30.44      4.84 o 
   8   8  12       10.28       10.13      4.95 o 
   9   8  12        4.29        8.78      6.20 o 
  10   8  12       58.28       60.96     14.08 o 
  -6   9  12       70.96      100.30     21.26 o 
  -5   9  12       10.18       36.88     15.03 o 
  -4   9  12        8.35       -4.03      8.21 o 
  -3   9  12        0.18        4.04      4.28 o 
  -2   9  12       32.31       29.37      4.57 o 
  -1   9  12      595.68      588.80     16.22 o 
   0   9  12       10.95       17.35      2.70 o 
   1   9  12       18.84       14.51      2.98 o 
   2   9  12        0.35       -0.14      2.36 o 
   3   9  12        5.58        7.79      2.95 o 
   4   9  12       30.68       36.58      4.61 o 
   5   9  12      187.67      196.46      8.58 o 
   6   9  12       26.18       27.45      4.71 o 
   7   9  12      177.56      181.92     10.19 o 
   8   9  12       10.85       15.85      6.01 o 
   9   9  12       15.68       22.56      6.95 o 
  10   9  12        0.10       24.41     12.32 o 
  -5  10  12       26.92       42.74     15.98 o 
  -4  10  12        5.45       12.18      8.39 o 
  -3  10  12        4.75        7.67      7.22 o 
  -2  10  12       24.29       27.01      6.37 o 
  -1  10  12       65.00       51.29      5.57 o 
   0  10  12      207.33      203.99      7.58 o 
   1  10  12        5.53        2.55      2.70 o 
   2  10  12      224.56      220.75      8.24 o 
   3  10  12        1.01        4.35      3.05 o 
   4  10  12      172.50      178.67      9.94 o 
   5  10  12       19.57       12.19      5.04 o 
   6  10  12        6.05        5.01      4.92 o 
   7  10  12        9.49       18.80      5.93 o 
   8  10  12       38.96       37.92      9.70 o 
   9  10  12        0.17       12.10      6.76 o 
  -4  11  12       51.56       68.04     17.82 o 
  -3  11  12        0.01       24.19     12.39 o 
  -1  11  12       68.92       55.14      7.77 o 
   0  11  12       21.85       26.08      3.76 o 
   1  11  12       77.73       93.89      6.71 o 
   2  11  12        0.19        0.31      3.15 o 
   3  11  12      516.74      570.78     18.03 o 
   4  11  12        4.82       11.48      4.37 o 
   5  11  12       23.93       20.56      5.67 o 
   6  11  12        3.50        4.90      4.95 o 
   7  11  12       24.82       21.63      6.49 o 
   8  11  12       45.40       44.26      8.28 o 
  -1  12  12        2.21        4.51     10.52 o 
   0  12  12       11.66       16.68      3.79 o 
   1  12  12       31.67       35.91      4.94 o 
   2  12  12      205.82      206.12     11.96 o 
   3  12  12        4.01        7.42      4.39 o 
   4  12  12       82.83       78.10      8.49 o 
   5  12  12        6.71        6.36      5.20 o 
   6  12  12        1.06        8.57      5.71 o 
   7  12  12        0.18        0.94      5.62 o 
   8  12  12       18.78       14.44      6.68 o 
  -1  13  12        5.62        6.70     10.89 o 
   0  13  12       28.46       29.07      4.92 o 
   1  13  12        0.57        8.28      5.50 o 
   2  13  12       21.17       23.44      5.07 o 
   3  13  12        6.10        2.17      4.52 o 
   4  13  12      363.71      340.96     14.15 o 
   5  13  12       50.40       49.95      7.65 o 
   6  13  12       26.66       36.88      7.18 o 
   1  14  12        0.09        4.67      4.61 o 
   2  14  12        5.60        1.74      4.31 o 
   3  14  12       10.19       20.19      5.45 o 
   4  14  12       21.73       18.42      5.93 o 
  -4 -13  13       87.93      152.57     22.29 o 
  -3 -13  13        7.81        2.49     10.12 o 
  -2 -13  13        8.09       10.94      8.29 o 
  -1 -13  13       69.93       68.52     12.33 o 
   0 -13  13       70.72       78.03     16.24 o 
   1 -13  13       49.47       64.04     12.26 o 
   2 -13  13       10.29       16.92      8.67 o 
  -5 -12  13       33.09       28.81     12.98 o 
  -4 -12  13       62.73       69.21     16.20 o 
  -3 -12  13       71.18      107.04     18.33 o 
  -2 -12  13        0.01       10.59      7.40 o 
  -1 -12  13       22.98       47.49      9.95 o 
   0 -12  13       28.66       57.92     18.11 o 
   1 -12  13       24.14       28.45      9.02 o 
   2 -12  13      163.09      210.38     13.72 o 
   3 -12  13       24.94       27.07      7.36 o 
   4 -12  13       17.39       20.04      7.18 o 
  -6 -11  13        0.54        5.87     10.70 o 
  -5 -11  13       22.48        7.81      7.33 o 
  -4 -11  13      290.66      308.52     17.93 o 
  -3 -11  13        8.48        6.67      9.24 o 
  -2 -11  13      104.83       95.69     12.05 o 
  -1 -11  13        5.11        4.18      7.33 o 
   0 -11  13      159.22      197.95     15.26 o 
   1 -11  13       11.70       14.75      5.78 o 
   2 -11  13      105.63      107.54     14.94 o 
   3 -11  13        7.87       10.50      5.98 o 
   4 -11  13       60.34       75.27      9.44 o 
   5 -11  13      330.15      376.52     22.03 o 
  -7 -10  13      244.28      249.86     27.13 o 
  -6 -10  13        0.95       10.41     10.34 o 
  -5 -10  13      151.42      142.00     13.42 o 
  -4 -10  13       29.27       32.21      8.10 o 
  -3 -10  13       38.61       45.80      7.18 o 
  -2 -10  13        9.21        8.79      4.98 o 
  -1 -10  13       18.63       22.23      7.02 o 
   0 -10  13       61.28       72.49      8.03 o 
   1 -10  13        1.67        3.78      4.43 o 
   2 -10  13        0.90        0.54      4.35 o 
   3 -10  13       46.92       67.11      8.62 o 
   4 -10  13       27.79       16.99      8.27 o 
   5 -10  13      146.32      153.16     12.32 o 
   6 -10  13      122.27      114.73     11.36 o 
  -8  -9  13        0.48       -2.93      9.82 o 
  -7  -9  13       11.80       13.20     11.51 o 
  -6  -9  13      359.23      342.09     28.01 o 
  -5  -9  13        1.24        9.02      8.06 o 
  -4  -9  13        1.53        2.29      4.79 o 
  -3  -9  13       12.87       15.68      6.10 o 
  -2  -9  13      508.17      496.99     13.13 o 
  -1  -9  13       36.98       37.13      6.47 o 
   0  -9  13     1683.26     1528.40     30.47 o 
   1  -9  13        4.79       -2.90      3.22 o 
   2  -9  13       60.51       44.57      6.89 o 
   3  -9  13        1.33       -4.22      4.13 o 
   4  -9  13        1.65        6.29      5.28 o 
   5  -9  13      173.30      183.29     12.09 o 
   6  -9  13       10.56        9.26      6.86 o 
   7  -9  13       27.22       27.91     10.74 o 
  -8  -8  13        0.37        3.23     12.46 o 
  -7  -8  13       90.57      121.85     19.65 o 
  -6  -8  13       87.46      126.69     18.77 o 
  -5  -8  13        7.01       10.63      9.16 o 
  -4  -8  13        4.95       10.82      4.62 o 
  -3  -8  13       88.67       86.28      6.63 o 
  -2  -8  13       18.10       10.06      4.35 o 
  -1  -8  13      254.22      242.97     10.37 o 
   0  -8  13        0.79       -2.53      3.00 o 
   1  -8  13      314.66      290.78     11.01 o 
   2  -8  13      283.70      252.18     10.54 o 
   3  -8  13       75.65       59.39      6.42 o 
   4  -8  13       64.23       78.09      7.30 o 
   5  -8  13      146.19      132.50     10.28 o 
   6  -8  13       63.71       81.77     19.56 o 
   7  -8  13        0.76       10.89      6.27 o 
   8  -8  13        0.15        3.25      7.82 o 
  -8  -7  13       64.91       99.78     19.87 o 
  -7  -7  13        2.72       -0.29      9.09 o 
  -6  -7  13      127.19      134.46     18.55 o 
  -5  -7  13       22.41       48.76     12.24 o 
  -4  -7  13        5.93        7.65      4.15 o 
  -3  -7  13       18.05       10.61      6.65 o 
  -2  -7  13       67.00       64.19      4.82 o 
  -1  -7  13       13.73       13.48      3.11 o 
   0  -7  13      143.34      144.01      6.47 o 
   1  -7  13       13.58        6.23      2.80 o 
   2  -7  13       26.85       34.22      4.10 o 
   3  -7  13       10.28        6.80      3.47 o 
   4  -7  13        1.52        3.34      3.55 o 
   5  -7  13       11.35       10.30      3.97 o 
   6  -7  13        1.74        7.25      4.94 o 
   7  -7  13       80.63       87.77      8.21 o 
   8  -7  13        5.65       15.22      6.92 o 
  -9  -6  13      150.65      133.22     22.43 o 
  -8  -6  13        1.14       11.58     10.63 o 
  -7  -6  13       89.67       48.32     13.05 o 
  -6  -6  13        0.90       -0.22      7.04 o 
  -5  -6  13      178.66      161.74     18.33 o 
  -4  -6  13       11.13       10.98      7.95 o 
  -3  -6  13       47.72       51.56      4.78 o 
  -2  -6  13       15.74       13.84      3.64 o 
  -1  -6  13     5238.50     5282.94     59.58 o 
   0  -6  13       49.69       45.82      3.95 o 
   1  -6  13        0.15        1.23      1.84 o 
   2  -6  13       13.40       15.59      2.79 o 
   3  -6  13      135.17      140.41      5.84 o 
   4  -6  13      250.55      241.04      8.17 o 
   5  -6  13      172.12      172.68      9.25 o 
   6  -6  13      242.31      246.63      9.85 o 
   7  -6  13      118.66       95.27      8.21 o 
   8  -6  13       70.94       61.97      9.00 o 
   9  -6  13      131.37      101.47     11.63 o 
  -9  -5  13       35.30       20.75     11.66 o 
  -8  -5  13       74.27       49.64     14.15 o 
  -7  -5  13        0.01        1.54      7.92 o 
  -6  -5  13        2.85       13.64      8.43 o 
  -5  -5  13        8.82       11.07      7.62 o 
  -4  -5  13       95.79       80.89      5.92 o 
  -3  -5  13       15.56       17.79      3.09 o 
  -2  -5  13     1434.20     1464.83     21.96 o 
  -1  -5  13       81.40       80.97      3.82 o 
   0  -5  13     1109.97     1088.62     20.04 o 
   1  -5  13       40.47       38.66      3.58 o 
   2  -5  13        0.36        0.17      2.04 o 
   3  -5  13       43.24       49.51      5.09 o 
   4  -5  13      151.34      151.85      6.60 o 
   5  -5  13       25.00       18.86      3.89 o 
   6  -5  13       81.39       81.15      6.49 o 
   7  -5  13      268.02      272.94     10.71 o 
   8  -5  13      225.62      208.30     13.42 o 
   9  -5  13        7.70        6.79      8.03 o 
  -9  -4  13       11.72       21.41     13.05 o 
  -8  -4  13        3.82       -1.10      7.77 o 
  -7  -4  13      132.22      123.83     18.33 o 
  -6  -4  13       35.36       21.56      9.02 o 
  -5  -4  13       99.73       63.42     12.90 o 
  -4  -4  13        0.87        2.67      3.12 o 
  -3  -4  13       86.38       79.60      6.86 o 
  -2  -4  13       50.77       49.78      3.96 o 
  -1  -4  13        8.38        8.40      1.92 o 
   0  -4  13       29.95       33.39      2.82 o 
   1  -4  13     1178.23     1246.00     14.76 o 
   2  -4  13       91.93       84.05      3.44 o 
   3  -4  13       82.98       95.80      4.24 o 
   4  -4  13       36.23       37.18      3.54 o 
   5  -4  13        0.23        0.73      2.44 o 
   6  -4  13       74.74       80.98      8.88 o 
   7  -4  13       89.89       83.58      6.67 o 
   8  -4  13        0.26        0.91      5.34 o 
   9  -4  13        6.44        1.64      7.27 o 
  10  -4  13        9.80       11.34      9.39 o 
  -9  -3  13       19.52       16.20     11.66 o 
  -8  -3  13       22.95       21.12     11.14 o 
  -7  -3  13        6.60        3.74      7.33 o 
  -6  -3  13       34.23       23.39     10.04 o 
  -5  -3  13       29.93       27.27      9.24 o 
  -4  -3  13     1559.41     1190.51     34.49 o 
  -3  -3  13       48.54       45.71      4.11 o 
  -2  -3  13       21.75       15.23      4.27 o 
  -1  -3  13      186.61      162.57      5.22 o 
   0  -3  13        0.08        0.26      1.81 o 
   1  -3  13        3.48        3.58      1.45 o 
   2  -3  13       93.28       83.52      3.22 o 
   3  -3  13       79.41       75.24      3.45 o 
   4  -3  13       25.47       23.09      2.69 o 
   5  -3  13       72.18       58.51      4.46 o 
   6  -3  13       65.00       62.07      5.25 o 
   7  -3  13       14.85       22.23      4.52 o 
   8  -3  13       39.86       21.39      5.15 o 
   9  -3  13      221.63      246.18     22.80 o 
  10  -3  13        2.80        3.99      7.95 o 
  -9  -2  13        2.15       15.99      8.49 o 
  -8  -2  13        3.58        2.10      6.55 o 
  -7  -2  13        4.05       12.98      6.37 o 
  -6  -2  13       37.25       26.98      9.60 o 
  -5  -2  13      400.44      294.76     25.51 o 
  -4  -2  13       39.40       51.34      7.07 o 
  -3  -2  13        0.38        0.69      1.98 o 
  -2  -2  13       10.28        9.75      1.78 o 
  -1  -2  13      186.13      181.62      5.49 o 
   0  -2  13       11.50       11.03      1.79 o 
   1  -2  13      641.96      745.05     10.04 o 
   2  -2  13       12.51       11.79      1.64 o 
   3  -2  13      879.18      969.11     13.46 o 
   4  -2  13      245.90      244.71      5.56 o 
   5  -2  13       83.14       89.97      4.18 o 
   6  -2  13      224.08      222.22      7.73 o 
   7  -2  13      346.45      333.40     12.08 o 
   8  -2  13       46.48       46.60      6.07 o 
   9  -2  13      239.53      234.04     17.89 o 
  10  -2  13       46.99       44.21     19.39 o 
  -9  -1  13       12.43        7.28      8.04 o 
  -8  -1  13      187.19      216.72     17.05 o 
  -7  -1  13       24.15       24.51      7.54 o 
  -6  -1  13        1.76        1.95      5.68 o 
  -5  -1  13       14.30       21.69      4.88 o 
  -4  -1  13       32.56       36.75      6.11 o 
  -3  -1  13        1.29        0.27      1.83 o 
  -2  -1  13        0.20        0.16      1.58 o 
  -1  -1  13       11.81       13.34      2.02 o 
   0  -1  13      471.85      499.88      9.12 o 
   1  -1  13       52.63       57.48      2.45 o 
   2  -1  13      695.37      705.89     11.15 o 
   3  -1  13       90.83      103.10      3.68 o 
   4  -1  13      339.74      368.70      7.03 o 
   5  -1  13       74.79       78.11      3.76 o 
   6  -1  13       56.33       53.20      4.69 o 
   7  -1  13       65.68       66.79      7.94 o 
   8  -1  13        0.43        2.75      4.25 o 
   9  -1  13       30.89       19.64     14.19 o 
  10  -1  13      144.31      136.18     15.33 o 
  -9   0  13        2.24        2.14      7.64 o 
  -8   0  13       35.35       28.63      8.96 o 
  -7   0  13       96.41       92.37     11.66 o 
  -6   0  13       29.40       38.23      8.45 o 
  -5   0  13        3.73        5.17      3.93 o 
  -4   0  13      125.99      108.87      7.91 o 
  -3   0  13       12.03        8.76      2.22 o 
  -2   0  13       61.14       56.86      4.46 o 
  -1   0  13      919.67      909.82     14.06 o 
   1   0  13     1097.73     1220.35     16.83 o 
   2   0  13       46.36       40.08      3.48 o 
   3   0  13      151.35      184.64      6.38 o 
   4   0  13        3.91        7.08      1.68 o 
   5   0  13      641.84      638.68     11.37 o 
   6   0  13       21.66       14.06      2.76 o 
   7   0  13        0.47        1.33      3.79 o 
   8   0  13       21.75       17.00      4.52 o 
   9   0  13        8.88        5.66      8.76 o 
  10   0  13        3.96       -4.88      6.66 o 
  11   0  13       30.47       47.00     16.57 o 
  -9   1  13       15.35       19.52      9.15 o 
  -8   1  13       30.42       31.20     12.76 o 
  -7   1  13        1.44       15.09      6.67 o 
  -6   1  13       13.51       17.64      6.28 o 
  -5   1  13       15.88        4.72      4.00 o 
  -4   1  13      182.46      159.48      9.30 o 
  -3   1  13        1.66        3.79      1.89 o 
  -2   1  13     1774.10     1689.82     23.26 o 
  -1   1  13       12.45       15.35      2.57 o 
   0   1  13       44.84       38.08      3.02 o 
   1   1  13       15.85       15.79      3.19 o 
   2   1  13      329.02      343.19      8.66 o 
   3   1  13       54.93       49.31      3.46 o 
   4   1  13      448.87      496.07      9.35 o 
   5   1  13        0.38        0.74      1.59 o 
   6   1  13        0.00        1.60      2.04 o 
   7   1  13       51.39       52.96      6.14 o 
   8   1  13       91.52       94.28      7.25 o 
   9   1  13       22.26       29.13      6.72 o 
  10   1  13        8.10       12.61     12.54 o 
  11   1  13        6.78        9.53     13.34 o 
  -8   2  13        5.52       10.57      7.55 o 
  -7   2  13       21.61       29.14      8.05 o 
  -6   2  13        6.52       10.51      5.79 o 
  -5   2  13       25.53       23.34      7.01 o 
  -4   2  13      156.22      144.02      9.18 o 
  -3   2  13      239.20      209.79     12.14 o 
  -2   2  13       63.90       70.14      3.61 o 
  -1   2  13      450.08      453.74      8.52 o 
   0   2  13       24.06       24.98      2.08 o 
   1   2  13      128.58      137.34      5.89 o 
   2   2  13        0.09       -0.03      2.01 o 
   3   2  13      256.70      259.77      8.69 o 
   4   2  13       23.61       23.55      2.78 o 
   5   2  13       12.10        2.97      2.21 o 
   6   2  13        5.53        3.54      2.14 o 
   7   2  13        6.04        5.13      2.89 o 
   8   2  13       10.73       10.65      3.57 o 
   9   2  13        1.39        3.00      8.36 o 
  10   2  13        0.40        7.04     11.95 o 
  11   2  13        9.43       -8.94     12.68 o 
  -8   3  13      108.65      126.69     22.58 o 
  -7   3  13        9.31       13.86     11.36 o 
  -6   3  13        6.19        7.40     10.34 o 
  -5   3  13        0.28       11.73      9.31 o 
  -4   3  13      221.15      223.61     15.87 o 
  -3   3  13     1866.01     1893.53     57.77 o 
  -2   3  13      617.19      640.57     10.65 o 
  -1   3  13        4.10        6.45      1.71 o 
   0   3  13      159.68      143.01      3.41 o 
   1   3  13        4.00        0.01      1.63 o 
   2   3  13      232.94      204.09      7.26 o 
   3   3  13       43.44       54.93      4.20 o 
   4   3  13      209.66      238.93      9.01 o 
   5   3  13       17.26       15.28      2.65 o 
   6   3  13      225.25      241.20      7.63 o 
   7   3  13       31.01       32.25      3.80 o 
   8   3  13      122.91      137.13      9.77 o 
   9   3  13       32.03       41.60      7.00 o 
  10   3  13       71.13       68.84     18.11 o 
  11   3  13        0.96        2.57     13.86 o 
  -8   4  13        0.01       -2.42     10.41 o 
  -7   4  13        8.91       20.53     12.32 o 
  -6   4  13        0.00       11.14      9.09 o 
  -5   4  13       24.80       25.51     12.17 o 
  -4   4  13      152.39      170.57     13.14 o 
  -3   4  13      403.75      381.91     17.33 o 
  -2   4  13      675.40      668.08     10.41 o 
  -1   4  13       13.84       14.05      1.85 o 
   0   4  13        0.53        0.99      1.15 o 
   1   4  13      231.60      230.22     10.43 o 
   2   4  13       11.40       16.93      2.51 o 
   3   4  13      506.57      572.37     10.49 o 
   4   4  13        5.59        3.74      1.99 o 
   5   4  13     1178.32     1277.27     20.56 o 
   6   4  13      231.46      242.46      7.25 o 
   7   4  13      179.78      194.64      7.67 o 
   8   4  13       31.93       32.14      5.21 o 
   9   4  13       14.62       18.25      4.79 o 
  10   4  13       20.67        6.97     12.61 o 
  11   4  13      251.26      296.35     32.92 o 
  -7   5  13       77.92      112.61     21.48 o 
  -6   5  13        1.21        4.84     10.56 o 
  -5   5  13       79.07      104.26     17.96 o 
  -4   5  13        0.00       -1.28      5.13 o 
  -3   5  13       53.02       35.16      4.80 o 
  -2   5  13      194.25      188.03      5.23 o 
  -1   5  13      350.87      369.83      7.65 o 
   0   5  13      324.53      322.23      7.39 o 
   1   5  13        5.06        5.47      2.00 o 
   2   5  13      138.94      135.78      5.39 o 
   3   5  13       93.85       83.76      4.23 o 
   4   5  13       51.11       52.02      3.74 o 
   5   5  13        0.07       -3.00      2.22 o 
   6   5  13       24.69       21.51      3.99 o 
   7   5  13        0.80        0.81      3.05 o 
   8   5  13       11.36        6.11      3.77 o 
   9   5  13        3.76        9.29      4.63 o 
  10   5  13        5.23       16.27      8.44 o 
  11   5  13        5.06       -2.13     13.20 o 
  -7   6  13        1.28        4.18     11.29 o 
  -6   6  13      297.62      371.20     32.33 o 
  -5   6  13       11.19       24.12     12.17 o 
  -4   6  13        0.50       -3.74      7.62 o 
  -3   6  13      129.55      137.74     19.25 o 
  -2   6  13        7.41        8.36      2.27 o 
  -1   6  13       99.91      116.71      5.18 o 
   0   6  13       28.01       21.82      3.04 o 
   1   6  13      491.98      587.48     12.73 o 
   2   6  13      282.27      270.28      6.99 o 
   3   6  13       13.04       12.03      3.09 o 
   4   6  13       17.30       11.82      3.14 o 
   5   6  13       44.50       39.88      4.56 o 
   6   6  13       26.17       29.22      4.51 o 
   7   6  13      634.73      633.69     15.47 o 
   8   6  13        0.34        9.02      4.31 o 
   9   6  13        6.24        5.44      5.72 o 
  10   6  13        1.11        2.44      7.04 o 
  -6   7  13       88.78      145.90     23.39 o 
  -5   7  13      176.38      195.76     24.41 o 
  -4   7  13        1.36        3.45      9.53 o 
  -3   7  13        0.05       11.80      9.31 o 
  -2   7  13      101.54       94.77      6.34 o 
  -1   7  13        7.57        6.27      2.18 o 
   0   7  13      464.33      400.90      9.74 o 
   1   7  13       10.85        9.41      2.54 o 
   2   7  13      161.98      167.49      6.66 o 
   3   7  13      184.74      176.08      7.16 o 
   4   7  13       25.75       26.48      3.91 o 
   5   7  13      149.60      136.52      7.15 o 
   6   7  13      233.82      241.55      9.95 o 
   7   7  13      167.26      178.80     11.19 o 
   8   7  13      977.40      979.30     23.64 o 
   9   7  13       17.14       17.97      6.39 o 
  10   7  13       13.50        7.02      7.76 o 
  -6   8  13       16.13        6.38     12.17 o 
  -5   8  13        2.16       -2.42      9.82 o 
  -4   8  13        1.22        4.84      9.97 o 
  -3   8  13       14.02        8.61      6.54 o 
  -2   8  13        0.41        3.32      2.33 o 
  -1   8  13        0.01        3.00      2.86 o 
   0   8  13        6.54        4.35      2.99 o 
   1   8  13      113.68      104.41      7.11 o 
   2   8  13       19.33       21.84      4.30 o 
   3   8  13       45.70       45.25      5.94 o 
   4   8  13       54.45       61.78      5.28 o 
   5   8  13      752.41      763.82     16.99 o 
   6   8  13       48.41       47.55      5.37 o 
   7   8  13        7.52       14.38      4.68 o 
   8   8  13      167.34      175.67     10.53 o 
   9   8  13       32.78       21.07      6.24 o 
  10   8  13        1.06        7.37      9.05 o 
  -5   9  13       15.61       20.90     13.05 o 
  -4   9  13       90.06      104.66     24.85 o 
  -3   9  13        0.02        0.76      6.49 o 
  -2   9  13      338.39      334.72     14.71 o 
  -1   9  13      384.98      374.77     19.36 o 
   0   9  13      212.50      186.13      6.28 o 
   1   9  13        0.80        2.62      2.50 o 
   2   9  13       10.26        4.40      2.93 o 
   3   9  13        0.49        3.13      2.92 o 
   4   9  13       24.88       20.07      3.96 o 
   5   9  13       16.22       12.58      3.77 o 
   6   9  13       12.45       15.36      4.79 o 
   7   9  13        5.53        4.57      5.04 o 
   8   9  13       61.92       81.32      8.26 o 
   9   9  13        8.65        3.78      5.89 o 
  -4  10  13        0.11        8.00      8.14 o 
  -3  10  13       80.42      105.99     13.13 o 
  -2  10  13        1.02        0.75      4.40 o 
  -1  10  13        0.02        3.95      3.61 o 
   0  10  13       11.62       14.30      2.97 o 
   1  10  13       61.30       58.91      7.25 o 
   2  10  13       25.88       28.04      4.03 o 
   3  10  13      125.25      139.30     11.39 o 
   4  10  13        1.21        1.96      4.07 o 
   5  10  13       42.28       37.62      9.92 o 
   6  10  13       11.39        3.56      4.86 o 
   7  10  13       75.45       64.15      8.71 o 
   8  10  13        5.40        1.99      7.88 o 
   9  10  13       48.00       41.16     10.15 o 
  -3  11  13       37.08       30.34      9.46 o 
  -1  11  13       20.82       16.24      5.82 o 
   0  11  13       13.15       12.93      3.44 o 
   1  11  13      302.69      298.36     11.55 o 
   2  11  13      173.63      172.08     11.08 o 
   3  11  13        1.67        1.05      3.93 o 
   4  11  13      240.89      268.15     13.07 o 
   5  11  13        5.44       14.57      5.81 o 
   6  11  13        9.10       11.63      5.56 o 
   7  11  13        2.53        8.28      5.67 o 
   8  11  13       21.24       24.30      7.80 o 
  -1  12  13        0.11        9.57      7.72 o 
   0  12  13        0.04        4.53      3.31 o 
   1  12  13        8.99        7.87      4.19 o 
   2  12  13        5.27        4.59      5.13 o 
   3  12  13       81.87       74.90      9.84 o 
   4  12  13       81.18       75.53      8.49 o 
   5  12  13       30.08       17.85      6.20 o 
   6  12  13       10.38       10.49      6.14 o 
   7  12  13      115.91       91.24     10.60 o 
   0  13  13        2.48        8.11      4.11 o 
   1  13  13        1.02        5.36      5.99 o 
   2  13  13       75.91       85.07      7.40 o 
   3  13  13       26.01       34.38      6.11 o 
   4  13  13      185.82      172.94     20.91 o 
   5  13  13       33.74       33.51      8.56 o 
   6  13  13       34.53       26.80      7.32 o 
  -3 -13  14        4.74       16.64     10.85 o 
  -2 -13  14       10.87       14.44     11.80 o 
  -1 -13  14       31.54        9.70     10.41 o 
   0 -13  14       36.60       32.68      9.62 o 
   1 -13  14      110.28      115.31     14.46 o 
  -5 -12  14        5.37       10.48     11.51 o 
  -4 -12  14      252.11      254.26     25.88 o 
  -3 -12  14       18.87       20.60      9.82 o 
  -2 -12  14       24.50       51.61     14.59 o 
  -1 -12  14        0.18        1.74      8.17 o 
   0 -12  14       23.94       27.96      9.05 o 
   1 -12  14      216.16      239.76     27.82 o 
   2 -12  14      282.70      329.43     16.58 o 
   3 -12  14       33.86       36.99      9.10 o 
  -6 -11  14       15.19       24.05     13.64 o 
  -5 -11  14       64.25       70.24     16.64 o 
  -4 -11  14       33.93       46.18      9.79 o 
  -3 -11  14        3.99       26.76     11.07 o 
  -2 -11  14        0.23        2.79      9.38 o 
  -1 -11  14       22.78       11.06      7.08 o 
   0 -11  14       46.54       54.94      9.97 o 
   1 -11  14       11.59       -0.96      5.06 o 
   2 -11  14       30.78       28.75      6.88 o 
   3 -11  14        5.10        7.30      5.68 o 
   4 -11  14        0.00        3.45      5.64 o 
   5 -11  14        9.73       24.45      7.40 o 
  -7 -10  14        3.75        1.98     11.00 o 
  -6 -10  14      190.44      199.71     24.19 o 
  -5 -10  14       21.72       27.27     12.10 o 
  -4 -10  14        0.42        5.26      5.97 o 
  -3 -10  14        3.57        7.59      5.02 o 
  -2 -10  14       11.17       16.31      6.71 o 
  -1 -10  14        2.47        2.28      4.52 o 
   0 -10  14      494.43      501.53     21.63 o 
   1 -10  14       85.36       78.55      8.67 o 
   2 -10  14        6.29       12.54      5.63 o 
   3 -10  14        0.54        0.36      4.68 o 
   4 -10  14        3.39       10.01      6.14 o 
   5 -10  14      133.33      153.15     16.09 o 
   6 -10  14        0.24        1.70      6.13 o 
  -7  -9  14       20.14       20.31     12.76 o 
  -6  -9  14       10.91       19.65     11.14 o 
  -5  -9  14      285.01      357.78     27.57 o 
  -4  -9  14        0.76        0.66      5.30 o 
  -3  -9  14        0.65       -2.96      3.85 o 
  -2  -9  14       68.49       86.87      7.03 o 
  -1  -9  14      182.21      172.61     10.67 o 
   0  -9  14       17.81       14.22      4.40 o 
   1  -9  14       18.59       24.05      4.88 o 
   2  -9  14       36.33       41.98      6.92 o 
   3  -9  14       13.42       20.81      6.29 o 
   4  -9  14        1.60        3.67      4.83 o 
   5  -9  14       40.81       38.43      7.77 o 
   6  -9  14       15.04       23.85      6.85 o 
   7  -9  14        1.89        8.73      7.93 o 
  -8  -8  14        9.90        6.82     10.41 o 
  -7  -8  14        0.27        7.11     10.92 o 
  -6  -8  14       31.26       22.95     11.88 o 
  -5  -8  14        5.56       10.26      9.02 o 
  -4  -8  14        7.65        7.84      4.51 o 
  -3  -8  14       15.78       11.91      3.83 o 
  -2  -8  14      273.12      258.72     10.23 o 
  -1  -8  14        0.45       -0.01      2.78 o 
   0  -8  14      906.17      953.58     27.44 o 
   1  -8  14      170.61      166.10      9.00 o 
   2  -8  14        7.93        5.40      3.74 o 
   3  -8  14        5.04        6.16      4.03 o 
   4  -8  14       28.55       10.62      5.12 o 
   5  -8  14      122.19      112.72     10.05 o 
   6  -8  14        0.82        3.61      5.10 o 
   7  -8  14        4.91        9.15      6.25 o 
  -8  -7  14        3.09       10.26     10.56 o 
  -7  -7  14        0.18        1.98      9.31 o 
  -6  -7  14       10.34       31.16     11.51 o 
  -5  -7  14      389.15      402.73     28.08 o 
  -4  -7  14       13.54       19.62      5.42 o 
  -3  -7  14        0.00        3.16      3.14 o 
  -2  -7  14        1.30        3.50      3.29 o 
  -1  -7  14     1009.85     1004.10     25.71 o 
   0  -7  14       49.29       47.74      4.31 o 
   1  -7  14      123.56      119.22      6.88 o 
   2  -7  14        1.21        2.59      3.79 o 
   3  -7  14      336.17      294.69     11.34 o 
   4  -7  14        8.47        3.19      3.85 o 
   5  -7  14        4.71       12.48      5.02 o 
   6  -7  14       11.29        2.03      4.23 o 
   7  -7  14       24.71       30.46      6.25 o 
   8  -7  14        3.93        4.07      6.43 o 
  -8  -6  14       46.87       74.20     17.38 o 
  -7  -6  14       15.47        5.06      9.24 o 
  -6  -6  14       15.79        6.67      8.72 o 
  -5  -6  14       22.80       25.88     10.56 o 
  -4  -6  14      169.00      179.90     30.76 o 
  -3  -6  14       11.68       11.20      4.93 o 
  -2  -6  14     1190.79     1224.29     22.05 o 
  -1  -6  14       17.47       22.65      3.68 o 
   0  -6  14      213.66      230.11      7.42 o 
   1  -6  14        0.02       -0.69      2.28 o 
   2  -6  14        4.64        4.34      2.37 o 
   3  -6  14       62.98       50.08      4.17 o 
   4  -6  14      526.78      500.70     13.02 o 
   5  -6  14      160.38      143.69      8.84 o 
   6  -6  14       60.27       48.87      5.92 o 
   7  -6  14       50.32       46.99      7.89 o 
   8  -6  14       50.41       30.22      9.89 o 
   9  -6  14        4.17       13.85      9.04 o 
  -8  -5  14       39.24       69.65     17.45 o 
  -7  -5  14       19.30       29.69     10.41 o 
  -6  -5  14       65.61       54.99     13.42 o 
  -5  -5  14        0.46        3.30      6.89 o 
  -4  -5  14       23.70       16.48      4.54 o 
  -3  -5  14      202.82      179.18      7.13 o 
  -2  -5  14      136.67      131.63      6.34 o 
  -1  -5  14      481.50      505.38     10.76 o 
   0  -5  14      112.01      102.76      4.68 o 
   1  -5  14        9.91       16.94      2.46 o 
   2  -5  14        2.52        3.86      2.29 o 
   3  -5  14      321.92      321.99      8.27 o 
   4  -5  14       38.31       35.93      4.04 o 
   5  -5  14      182.11      171.06      7.34 o 
   6  -5  14        3.68        2.06      3.40 o 
   7  -5  14      522.69      501.60     15.96 o 
   8  -5  14        0.19       -7.31      6.45 o 
   9  -5  14       97.37       72.19     19.94 o 
  -9  -4  14        7.80       -2.35     10.19 o 
  -8  -4  14        0.05       -2.42      7.92 o 
  -7  -4  14        2.71        2.57      7.48 o 
  -6  -4  14       21.74       30.13     11.07 o 
  -5  -4  14        4.21       -2.49      5.72 o 
  -4  -4  14      378.29      305.54     12.65 o 
  -3  -4  14        8.27       11.13      2.83 o 
  -2  -4  14      662.09      670.37     13.75 o 
  -1  -4  14       99.64       90.61      4.71 o 
   0  -4  14     1419.80     1395.18     18.06 o 
   1  -4  14        1.05        1.57      1.56 o 
   2  -4  14      194.71      198.15      5.38 o 
   3  -4  14       22.07       24.67      3.10 o 
   4  -4  14      179.35      170.72      6.58 o 
   5  -4  14       10.29       11.72      2.97 o 
   6  -4  14       64.45       66.28      5.85 o 
   7  -4  14       16.11       14.06      4.48 o 
   8  -4  14      832.07      830.85     61.08 o 
   9  -4  14       19.44       16.15      8.67 o 
  -9  -3  14       24.80       44.43     14.00 o 
  -8  -3  14        9.61        3.67      9.46 o 
  -7  -3  14       15.78       15.62      9.75 o 
  -6  -3  14        2.58        2.64      6.97 o 
  -5  -3  14      121.10       87.54     14.37 o 
  -4  -3  14       97.66       75.00     10.89 o 
  -3  -3  14       27.21       18.80      2.99 o 
  -2  -3  14       21.26       25.94      4.19 o 
  -1  -3  14       45.74       41.34      3.62 o 
   0  -3  14       43.84       48.79      3.36 o 
   1  -3  14     4976.03     5357.27     55.57 o 
   2  -3  14       90.18       96.20      3.48 o 
   3  -3  14      179.13      184.81      5.13 o 
   4  -3  14        9.05        6.07      2.15 o 
   5  -3  14      212.16      212.70      8.82 o 
   6  -3  14       67.65       57.36      5.42 o 
   7  -3  14       13.02       18.22      5.00 o 
   8  -3  14        1.91        8.45      4.66 o 
   9  -3  14      426.97      419.67     45.82 o 
  10  -3  14        1.86        9.17      8.60 o 
  -9  -2  14       27.99       33.36     13.93 o 
  -8  -2  14      123.15       90.99     18.11 o 
  -7  -2  14        8.03       25.29     10.41 o 
  -6  -2  14       54.26       45.31     12.39 o 
  -5  -2  14       23.22       12.98      7.84 o 
  -4  -2  14      637.27      503.18     19.83 o 
  -3  -2  14       64.28       51.57      3.84 o 
  -2  -2  14      180.14      183.70      5.88 o 
  -1  -2  14       52.35       55.66      3.50 o 
   0  -2  14      207.22      220.84      5.97 o 
   1  -2  14       45.18       51.49      2.83 o 
   2  -2  14      534.32      584.97      8.33 o 
   3  -2  14        1.43        2.91      1.73 o 
   4  -2  14      720.57      797.94     16.63 o 
   5  -2  14        0.03        0.34      2.61 o 
   6  -2  14       28.88       13.49      3.97 o 
   7  -2  14      141.29      126.91     10.82 o 
   8  -2  14       96.99      125.40      8.75 o 
   9  -2  14      226.45      230.58     22.91 o 
  10  -2  14       53.39       51.15     14.19 o 
  -9  -1  14       22.48       25.96      9.85 o 
  -8  -1  14      331.23      404.37     22.24 o 
  -7  -1  14       41.56       38.36      8.88 o 
  -6  -1  14       73.56       70.23     23.64 o 
  -5  -1  14      319.12      228.75     19.43 o 
  -4  -1  14       49.31       56.27      7.66 o 
  -3  -1  14        0.02        1.75      1.94 o 
  -2  -1  14        6.44        4.48      3.03 o 
  -1  -1  14      406.22      442.60      8.30 o 
   0  -1  14      113.72      103.55      4.20 o 
   1  -1  14       28.08       26.76      1.97 o 
   2  -1  14       25.86       24.25      2.07 o 
   3  -1  14       92.82       90.67      4.27 o 
   4  -1  14       12.88       11.41      2.27 o 
   5  -1  14     1002.49     1111.62     19.93 o 
   6  -1  14       31.87       30.47      5.71 o 
   7  -1  14       24.52       14.67      4.26 o 
   8  -1  14        3.56        0.78      4.16 o 
   9  -1  14        8.44        4.75      6.47 o 
  10  -1  14       51.54       49.28     11.32 o 
  -8   0  14        7.44       11.98      8.25 o 
  -7   0  14      119.70      123.00     13.23 o 
  -6   0  14        0.37       -1.64      4.78 o 
  -5   0  14       15.69        4.56      5.00 o 
  -4   0  14       76.09       70.05      6.93 o 
  -3   0  14       77.85       68.86      5.46 o 
  -2   0  14      596.14      546.10     14.11 o 
  -1   0  14      142.94      149.48      5.35 o 
   0   0  14     2210.36     2351.14     30.03 o 
   1   0  14       27.75       32.57      2.02 o 
   2   0  14        6.06        6.32      2.34 o 
   3   0  14        8.15        6.95      2.04 o 
   4   0  14      112.30      119.01      5.53 o 
   5   0  14       54.17       59.93      4.40 o 
   6   0  14      224.54      236.75      8.28 o 
   7   0  14       14.52       16.38      4.35 o 
   8   0  14        0.47        6.51      3.90 o 
   9   0  14       35.46       27.27      6.53 o 
  10   0  14       67.28       54.19     11.14 o 
  -8   1  14       22.57       15.09      8.56 o 
  -7   1  14       21.86       50.35     10.02 o 
  -6   1  14       94.86      109.06     13.82 o 
  -5   1  14        1.21        3.32      5.41 o 
  -4   1  14       60.58       54.44      6.42 o 
  -3   1  14       76.78       63.79      6.22 o 
  -2   1  14       62.39       69.44      4.11 o 
  -1   1  14     1799.20     1816.12     28.14 o 
   0   1  14       25.76       21.80      2.37 o 
   1   1  14      218.74      230.07     12.02 o 
   2   1  14        8.62        6.75      2.52 o 
   3   1  14      129.28      165.23      5.78 o 
   4   1  14        1.81        2.49      2.11 o 
   5   1  14     2210.75     2321.94     31.73 o 
   6   1  14        0.02       -0.16      2.06 o 
   7   1  14       19.73       13.25      4.02 o 
   8   1  14       23.85       23.25      4.92 o 
   9   1  14        4.49        4.31      6.35 o 
  10   1  14       33.67       60.63     17.67 o 
  11   1  14      122.55      117.23     24.12 o 
  -8   2  14       30.95       24.11     10.67 o 
  -7   2  14        0.73        6.30      6.53 o 
  -6   2  14       60.12       42.98      9.86 o 
  -5   2  14       55.85       54.26      9.22 o 
  -4   2  14      333.08      315.14     13.09 o 
  -3   2  14      153.98      171.35     11.36 o 
  -2   2  14      479.08      464.13      9.29 o 
  -1   2  14      131.83      119.41      4.34 o 
   0   2  14     1183.17     1273.47     17.77 o 
   1   2  14       43.42       46.68      4.41 o 
   2   2  14     4052.25     4287.97     57.25 o 
   3   2  14       20.77       16.95      3.84 o 
   4   2  14      556.73      604.84     11.46 o 
   5   2  14      226.04      236.39      6.83 o 
   6   2  14      104.68      106.42      5.59 o 
   7   2  14       96.34       97.28      7.43 o 
   8   2  14        0.01        2.07      3.83 o 
   9   2  14       10.33       14.21      5.79 o 
  10   2  14       37.61       45.24     15.25 o 
  11   2  14       64.35       98.54     22.29 o 
  -8   3  14        8.19       -6.23     10.19 o 
  -7   3  14       13.24       -6.45      9.90 o 
  -6   3  14       11.30        5.13      9.90 o 
  -5   3  14       35.94       47.44     13.42 o 
  -4   3  14      172.18      158.41     12.36 o 
  -3   3  14      100.13       91.69      9.03 o 
  -2   3  14      795.20      803.91     13.74 o 
  -1   3  14        1.26        6.41      2.07 o 
   0   3  14       14.11       13.25      1.83 o 
   1   3  14     1154.89     1154.92     18.67 o 
   2   3  14      225.14      245.71     15.53 o 
   3   3  14     2595.08     2709.28     33.04 o 
   4   3  14      114.24      112.46      4.86 o 
   5   3  14      680.13      737.65     13.01 o 
   6   3  14       13.08       10.41      2.69 o 
   7   3  14       74.26       68.63      5.08 o 
   8   3  14        8.00        5.78      3.71 o 
   9   3  14        0.16        9.90      6.69 o 
  10   3  14       17.17       -4.91     11.73 o 
  11   3  14       79.31      110.63     23.17 o 
  -8   4  14       28.70       22.07     14.59 o 
  -7   4  14        5.31       -1.10     10.34 o 
  -6   4  14        0.48       -0.44      9.24 o 
  -5   4  14       88.53       80.43     16.86 o 
  -4   4  14        1.13       14.66      9.46 o 
  -3   4  14      325.49      325.60     25.15 o 
  -2   4  14     1525.31     1512.41     21.96 o 
  -1   4  14      140.17      146.29      5.46 o 
   0   4  14        0.01       -1.70      2.24 o 
   1   4  14       24.47       24.18      2.80 o 
   2   4  14      427.10      390.46      9.37 o 
   3   4  14      179.18      162.55      5.78 o 
   4   4  14        4.86        6.19      2.23 o 
   5   4  14       12.13        8.27      2.57 o 
   6   4  14      456.91      490.13     10.53 o 
   7   4  14      247.86      267.07     10.73 o 
   8   4  14      663.63      670.54     18.39 o 
   9   4  14        1.08        0.75      4.93 o 
  10   4  14        0.97        4.91     11.58 o 
  11   4  14       60.93       49.34     18.77 o 
  -7   5  14        1.76       18.99     11.66 o 
  -6   5  14       99.81      159.17     23.09 o 
  -5   5  14        0.15       -3.52      8.50 o 
  -4   5  14       39.73       43.77     13.56 o 
  -3   5  14      119.67      112.26     15.32 o 
  -2   5  14       39.61       40.24      4.17 o 
  -1   5  14     1841.85     1860.95     28.88 o 
   0   5  14      153.37      141.64      6.14 o 
   1   5  14       10.20        2.55      2.60 o 
   2   5  14      103.65       98.53      5.99 o 
   3   5  14      114.19      101.22      4.96 o 
   4   5  14       23.46       18.94      3.39 o 
   5   5  14      110.91       92.86      7.42 o 
   6   5  14       25.42       20.18      3.84 o 
   7   5  14      970.36      961.10     23.67 o 
   8   5  14      176.08      159.46     11.22 o 
   9   5  14        5.42        6.11      5.61 o 
  10   5  14        1.26        5.59      7.18 o 
  -7   6  14       39.34       35.49     15.54 o 
  -6   6  14        0.78       21.19     12.61 o 
  -5   6  14        0.27        9.38     11.14 o 
  -4   6  14        1.01        9.16      9.97 o 
  -3   6  14        8.87       12.22     10.78 o 
  -2   6  14       39.08       41.07      4.64 o 
  -1   6  14        3.90        0.99      2.01 o 
   0   6  14     1312.75     1295.05     23.76 o 
   1   6  14       31.99       35.24      3.88 o 
   2   6  14      198.13      200.45      7.20 o 
   3   6  14       22.40       26.67      4.00 o 
   4   6  14      236.93      224.54      8.15 o 
   5   6  14       13.86       14.96      3.57 o 
   6   6  14      923.48      961.93     19.61 o 
   7   6  14      264.61      258.40     11.06 o 
   8   6  14     2178.04     2207.16     41.14 o 
   9   6  14        0.22        4.78      5.58 o 
  10   6  14       12.94        7.20      7.66 o 
  -6   7  14       63.07       84.68     19.80 o 
  -5   7  14      173.95      182.78     24.12 o 
  -4   7  14       66.12       97.44     17.96 o 
  -3   7  14        1.91        6.20      5.60 o 
  -2   7  14      131.56      137.94      6.48 o 
  -1   7  14      179.99      166.59     10.26 o 
   0   7  14        3.79        1.16      2.11 o 
   1   7  14      326.92      280.70      8.42 o 
   2   7  14        2.85        3.70      2.55 o 
   3   7  14       32.95       41.83      4.42 o 
   4   7  14       12.70       12.32      3.36 o 
   5   7  14       27.67       27.15      4.23 o 
   6   7  14       34.57       27.38      4.72 o 
   7   7  14     1239.82     1220.97     24.04 o 
   8   7  14       25.28       17.26      6.62 o 
   9   7  14       61.07       78.07     10.83 o 
  10   7  14        0.59       -3.53      7.49 o 
  -6   8  14       23.76        6.01     12.46 o 
  -5   8  14       39.18       54.33     17.08 o 
  -4   8  14        7.39        6.86      9.57 o 
  -3   8  14        1.39       -6.07      5.46 o 
  -2   8  14       56.67       40.19      4.27 o 
  -1   8  14        4.49        2.51      2.14 o 
   0   8  14      125.18       90.13      4.74 o 
   1   8  14        0.69       -0.94      2.30 o 
   2   8  14      168.38      156.80      7.03 o 
   3   8  14       18.33       17.62      3.53 o 
   4   8  14      499.32      475.63     12.63 o 
   5   8  14       11.22       14.77      3.63 o 
   6   8  14       24.29       23.20      4.59 o 
   7   8  14      134.97      141.88      9.33 o 
   8   8  14       15.75        8.92      4.98 o 
   9   8  14       30.15       33.14      6.85 o 
  10   8  14       10.34       -0.13      7.34 o 
  -5   9  14       15.81       14.52     12.17 o 
  -4   9  14       45.84       51.44     11.40 o 
  -3   9  14        0.70        1.98      6.84 o 
  -2   9  14       66.47       62.90      4.96 o 
  -1   9  14       49.25       36.10      7.48 o 
   0   9  14       57.73       51.40      4.82 o 
   1   9  14        5.33       14.55      4.00 o 
   2   9  14        7.08        7.36      2.99 o 
   3   9  14       12.73       16.65      3.62 o 
   4   9  14        7.15        1.54      3.14 o 
   5   9  14      302.85      306.37     15.07 o 
   6   9  14        1.93        3.15      3.79 o 
   7   9  14        7.91        7.47      4.61 o 
   8   9  14        0.29        7.40      4.82 o 
   9   9  14        3.76        3.66      5.89 o 
  -4  10  14        0.03       -1.04      7.93 o 
  -3  10  14       29.19       36.01     13.20 o 
  -2  10  14        7.30       10.58      5.66 o 
  -1  10  14        9.72       11.15      4.47 o 
   0  10  14       47.31       44.46      4.70 o 
   1  10  14       80.83       92.85      6.09 o 
   2  10  14       71.55       65.94      5.39 o 
   3  10  14        0.92       -2.11      3.49 o 
   4  10  14      672.00      714.26     24.76 o 
   5  10  14       38.77       47.51      6.22 o 
   6  10  14        5.62        6.05      4.94 o 
   7  10  14        1.88       -2.99      4.75 o 
   8  10  14       50.00       52.95     13.64 o 
   9  10  14        0.20       -2.45      5.73 o 
  -3  11  14       86.69       94.51     30.79 o 
  -2  11  14        1.37        1.13      5.79 o 
  -1  11  14        0.25        1.38      4.15 o 
   0  11  14        0.74        0.20      2.76 o 
   1  11  14      274.02      264.93     18.38 o 
   2  11  14       44.56       41.54      6.04 o 
   3  11  14       83.01       75.58      8.74 o 
   4  11  14      128.13      144.48     10.29 o 
   5  11  14       30.35       21.40      6.25 o 
   6  11  14        2.30       -3.45      4.33 o 
   7  11  14        3.81       -2.69      5.38 o 
   8  11  14       13.31       27.89     11.80 o 
  -1  12  14       17.45       23.97     11.73 o 
   0  12  14        1.01        6.81      3.72 o 
   1  12  14       33.92       30.65      8.08 o 
   2  12  14      291.11      290.55     13.08 o 
   3  12  14       93.05      106.68      9.18 o 
   4  12  14       16.50       20.84     10.23 o 
   5  12  14       15.29       14.12      6.02 o 
   6  12  14       29.92       22.01      6.66 o 
   7  12  14       10.44        9.37      6.31 o 
   0  13  14       28.43       22.56      4.27 o 
   1  13  14        7.37       10.77      4.45 o 
   2  13  14        6.23        8.68      4.56 o 
   3  13  14        8.85        8.99      4.83 o 
   4  13  14       11.79        8.90      5.49 o 
   5  13  14       36.10       19.11      7.00 o 
  -2 -13  15       16.03       27.79     12.98 o 
  -1 -13  15       23.98       23.61     13.05 o 
   0 -13  15       68.24       74.45     13.09 o 
  -4 -12  15       28.99       29.77     12.83 o 
  -3 -12  15      248.54      268.41     26.47 o 
  -2 -12  15       35.48       50.08     14.88 o 
  -1 -12  15       82.35       82.85     17.38 o 
   0 -12  15      126.28      162.25     17.30 o 
   1 -12  15       45.96       51.40     11.04 o 
   2 -12  15       27.83       51.92      8.92 o 
   3 -12  15      352.88      448.87     19.91 o 
  -5 -11  15       31.80       22.51     11.88 o 
  -4 -11  15       84.89       69.49     14.11 o 
  -3 -11  15       72.13       72.00     15.62 o 
  -2 -11  15        3.24        0.73      9.46 o 
  -1 -11  15        0.28        4.91      8.72 o 
   0 -11  15      196.23      233.17     32.48 o 
   1 -11  15        1.65       11.35      5.63 o 
   2 -11  15       36.93       31.87      7.28 o 
   3 -11  15       11.44       20.57      7.09 o 
   4 -11  15       53.87       82.14     12.76 o 
  -6 -10  15       28.53       18.99     12.02 o 
  -5 -10  15       25.46        6.67     10.12 o 
  -4 -10  15       25.19       13.29      9.86 o 
  -3 -10  15       85.72       94.97     11.31 o 
  -2 -10  15       66.74       92.82     15.91 o 
  -1 -10  15        0.04        2.53     10.70 o 
   0 -10  15        0.13       -1.23      4.25 o 
   1 -10  15       51.79       46.79      9.63 o 
   2 -10  15      185.67      150.56     16.23 o 
   3 -10  15       16.82       20.14      6.16 o 
   4 -10  15       12.25       18.02      6.42 o 
   5 -10  15       10.27       11.87      6.88 o 
  -7  -9  15        0.38        5.35     11.22 o 
  -6  -9  15      246.40      301.62     28.45 o 
  -5  -9  15      118.97      142.45     19.65 o 
  -4  -9  15        9.57        1.59      6.06 o 
  -3  -9  15       77.24       89.49     19.66 o 
  -2  -9  15      225.59      229.70     12.09 o 
  -1  -9  15        5.40       11.99      4.94 o 
   0  -9  15      783.61      858.07     21.50 o 
   1  -9  15      218.41      213.70     12.12 o 
   2  -9  15      237.76      196.99     15.33 o 
   3  -9  15       15.08       29.14      6.65 o 
   4  -9  15       23.56       19.72      6.30 o 
   5  -9  15        4.42        2.60      5.64 o 
   6  -9  15        1.34       10.46      6.24 o 
  -7  -8  15        6.53       13.34     11.88 o 
  -6  -8  15       37.59       30.79     13.71 o 
  -5  -8  15      181.28      188.94     21.26 o 
  -4  -8  15       17.46       18.01      7.01 o 
  -3  -8  15       62.89       68.48      7.66 o 
  -2  -8  15       10.57       13.70      4.12 o 
  -1  -8  15      662.36      682.61     17.49 o 
   0  -8  15       75.53       79.95      7.07 o 
   1  -8  15      288.42      286.16     11.94 o 
   2  -8  15       19.04        8.87      4.18 o 
   3  -8  15        8.01       10.55      5.15 o 
   4  -8  15       96.97       82.22      8.87 o 
   5  -8  15        1.76        2.88      5.08 o 
   6  -8  15       12.71       16.30      6.57 o 
   7  -8  15        2.93        4.76      6.13 o 
  -8  -7  15      144.42      164.01     24.19 o 
  -7  -7  15        0.05        1.25      9.90 o 
  -6  -7  15      233.05      331.98     26.76 o 
  -5  -7  15       11.99       12.06      6.32 o 
  -4  -7  15      383.32      443.81     19.32 o 
  -3  -7  15       56.65       58.56      5.93 o 
  -2  -7  15     1061.90     1010.54     24.58 o 
  -1  -7  15      267.57      254.20      9.13 o 
   0  -7  15        7.55        5.98      3.41 o 
   1  -7  15       15.00       10.47      3.71 o 
   2  -7  15        2.43        0.41      2.77 o 
   3  -7  15       67.70       62.41      6.47 o 
   4  -7  15      199.21      162.70      9.43 o 
   5  -7  15       35.42       28.89      6.49 o 
   6  -7  15       18.71       11.91      5.75 o 
   7  -7  15        4.84       12.76      6.76 o 
   8  -7  15        5.81       -0.37     10.26 o 
  -8  -6  15        7.78        8.72     12.17 o 
  -7  -6  15       88.37       93.11     18.04 o 
  -6  -6  15        0.72       -4.18      6.82 o 
  -5  -6  15       68.95       37.10     12.17 o 
  -4  -6  15       18.03       19.43      9.64 o 
  -3  -6  15       18.92       16.39      3.76 o 
  -2  -6  15       67.84       62.86      5.21 o 
  -1  -6  15      500.42      498.41     12.56 o 
   0  -6  15        0.28        5.08      2.78 o 
   1  -6  15      110.99       92.49      5.43 o 
   2  -6  15       47.12       49.70      4.04 o 
   3  -6  15       84.31       91.02      5.19 o 
   4  -6  15      208.71      196.69      8.16 o 
   5  -6  15      121.16      104.36      7.90 o 
   6  -6  15        0.22       -0.97      4.03 o 
   7  -6  15        0.04       -6.54      4.20 o 
   8  -6  15       28.27       25.73     11.47 o 
  -8  -5  15      118.53      142.16     22.14 o 
  -7  -5  15        5.85       -0.37      7.77 o 
  -6  -5  15        1.10       -2.86      7.84 o 
  -5  -5  15       19.49       11.88      9.38 o 
  -4  -5  15      396.09      322.94     15.95 o 
  -3  -5  15       21.05       18.87      3.37 o 
  -2  -5  15     1471.02     1442.56     22.33 o 
  -1  -5  15      541.55      547.40     13.12 o 
   0  -5  15      173.26      161.79      6.25 o 
   1  -5  15        0.25        2.22      2.21 o 
   2  -5  15       30.61       43.63      3.74 o 
   3  -5  15       71.48       69.95      4.60 o 
   4  -5  15       78.48       88.32      8.29 o 
   5  -5  15        8.53        6.59      3.54 o 
   6  -5  15       37.60       35.21      5.27 o 
   7  -5  15      307.96      267.76     14.12 o 
   8  -5  15       74.31       70.79      9.24 o 
   9  -5  15      118.59       94.42     14.26 o 
  -8  -4  15        3.11       17.01     10.78 o 
  -7  -4  15        3.86       15.03     10.34 o 
  -6  -4  15       67.50       68.70     14.81 o 
  -5  -4  15      334.89      243.41     22.14 o 
  -4  -4  15       65.81       51.07      8.07 o 
  -3  -4  15      286.26      277.19     12.97 o 
  -2  -4  15        6.14        6.22      2.59 o 
  -1  -4  15        3.09        2.34      2.39 o 
   0  -4  15       24.80       22.47      3.21 o 
   1  -4  15      617.18      616.74      9.38 o 
   2  -4  15        3.43        6.57      2.01 o 
   3  -4  15      691.15      752.86     13.29 o 
   4  -4  15        3.72        2.66      2.56 o 
   5  -4  15      117.20      110.59      6.76 o 
   6  -4  15       44.76       51.93      5.59 o 
   7  -4  15      111.03      104.14      8.37 o 
   8  -4  15      545.85      543.26     20.20 o 
   9  -4  15       28.44       13.60      8.71 o 
  -8  -3  15       19.99       23.83     12.32 o 
  -7  -3  15       26.05       38.56     13.05 o 
  -6  -3  15       32.59       21.48     10.04 o 
  -5  -3  15       24.60       48.02     11.80 o 
  -4  -3  15      160.08      118.34     22.66 o 
  -3  -3  15       27.69       15.81      2.97 o 
  -2  -3  15        6.87        5.17      2.10 o 
  -1  -3  15        0.99        0.00      1.92 o 
   0  -3  15     2150.75     2176.47     33.09 o 
   1  -3  15      215.99      228.21      5.74 o 
   2  -3  15     1159.24     1205.62     14.49 o 
   3  -3  15        0.22       -0.72      2.00 o 
   4  -3  15      405.09      416.44     10.26 o 
   5  -3  15        0.59        2.03      3.26 o 
   6  -3  15       12.44       12.71      4.43 o 
   7  -3  15      103.98      107.53     11.49 o 
   8  -3  15      413.94      420.68     17.46 o 
   9  -3  15     1008.37      978.70     37.32 o 
  10  -3  15       26.84       15.01      9.16 o 
  -8  -2  15       32.04       32.85     12.68 o 
  -7  -2  15        3.66        2.20      8.06 o 
  -6  -2  15       22.41       30.21     10.34 o 
  -5  -2  15      243.52      213.28     20.68 o 
  -4  -2  15      110.87      115.60     10.14 o 
  -3  -2  15       46.27       65.77      5.30 o 
  -2  -2  15        0.52        1.88      1.93 o 
  -1  -2  15        7.25        9.08      2.24 o 
   0  -2  15       53.33       52.05      3.34 o 
   1  -2  15       54.65       57.98      2.96 o 
   2  -2  15       63.58       64.51      2.94 o 
   3  -2  15      167.83      178.57      5.69 o 
   4  -2  15       44.81       40.06      3.67 o 
   5  -2  15      108.23       97.03      6.84 o 
   6  -2  15       16.83       21.38      4.77 o 
   7  -2  15      110.62      109.74      8.18 o 
   8  -2  15      349.43      361.09     13.86 o 
   9  -2  15      291.91      311.06     20.93 o 
  10  -2  15       46.89       54.77     12.05 o 
  -8  -1  15      140.63      157.36     15.85 o 
  -7  -1  15      102.67      120.72     13.68 o 
  -6  -1  15       28.83       22.58     10.41 o 
  -5  -1  15        4.54       12.46      7.92 o 
  -4  -1  15       78.00       63.46      8.07 o 
  -3  -1  15       19.20       19.53      3.53 o 
  -2  -1  15       70.22       41.70      3.59 o 
  -1  -1  15        1.49        0.92      1.61 o 
   0  -1  15      314.23      279.66      6.79 o 
   1  -1  15       15.99       13.03      1.92 o 
   2  -1  15      113.43      102.34      3.98 o 
   3  -1  15       49.23       46.50      4.26 o 
   4  -1  15      120.46      135.76      5.77 o 
   5  -1  15      188.40      179.83      9.98 o 
   6  -1  15       52.90       57.63      5.92 o 
   7  -1  15       35.79       41.21      5.76 o 
   8  -1  15        1.44        4.89      4.21 o 
   9  -1  15       96.25       74.08     15.69 o 
  10  -1  15        9.95       11.38      8.48 o 
  -8   0  15       21.11       16.24      7.85 o 
  -7   0  15       15.91       13.00      7.44 o 
  -6   0  15        3.75       14.07      6.85 o 
  -5   0  15       12.69       17.39      6.52 o 
  -4   0  15       26.06       16.69      9.68 o 
  -3   0  15     1086.10      994.81     26.12 o 
  -2   0  15       42.41       34.49      5.00 o 
  -1   0  15      109.45      108.86      4.78 o 
   0   0  15        0.05       30.32      3.98 o 
   1   0  15       15.63       14.05      1.52 o 
   2   0  15       22.94       27.06      3.80 o 
   3   0  15       55.80       63.60      4.75 o 
   4   0  15       10.61       11.04      2.68 o 
   5   0  15     1255.36     1302.81     20.63 o 
   6   0  15      339.12      323.32     11.53 o 
   7   0  15       32.08       33.00      5.33 o 
   8   0  15       19.80       23.28      5.17 o 
   9   0  15       11.68        3.81      5.60 o 
  10   0  15       56.35       49.86     11.32 o 
  -8   1  15       28.28       33.87      9.43 o 
  -7   1  15       39.88       34.80      9.79 o 
  -6   1  15      168.57      179.43     14.86 o 
  -5   1  15       51.69       47.95      8.84 o 
  -4   1  15       23.47       19.94      5.10 o 
  -3   1  15        3.06        0.86      3.07 o 
  -2   1  15       31.00       27.21      3.86 o 
  -1   1  15       51.79       42.59      3.68 o 
   0   1  15        1.44        2.77      2.27 o 
   1   1  15       35.97       31.18      3.72 o 
   2   1  15      332.44      337.01      9.13 o 
   3   1  15       72.05       79.99      4.55 o 
   4   1  15       55.13       45.21      4.88 o 
   5   1  15      500.23      481.36     13.79 o 
   6   1  15        0.10        0.76      2.24 o 
   7   1  15       52.97       50.39      5.79 o 
   8   1  15       30.36       23.54      5.14 o 
   9   1  15        0.11       -3.44      5.15 o 
  10   1  15       44.58       62.98     17.23 o 
  -8   2  15        6.86       11.52     12.54 o 
  -7   2  15        4.91       15.82      8.13 o 
  -6   2  15       62.11       56.12     14.19 o 
  -5   2  15       29.37       19.36      6.73 o 
  -4   2  15       44.80        8.21      9.09 o 
  -3   2  15     1815.35     1760.24     38.26 o 
  -2   2  15        8.66        7.50      2.38 o 
  -1   2  15     3950.30     3929.81     68.17 o 
   0   2  15        8.65       12.61      2.90 o 
   1   2  15      180.72      188.72      9.26 o 
   2   2  15       74.33       71.93      4.69 o 
   3   2  15      470.16      489.28     10.48 o 
   4   2  15        9.01        8.02      2.56 o 
   5   2  15        8.49        5.22      2.23 o 
   6   2  15       26.03       19.58      2.90 o 
   7   2  15        0.56        1.69      3.07 o 
   8   2  15       24.60       24.75      5.25 o 
   9   2  15        1.75        0.75      6.32 o 
  10   2  15       10.93       23.24     13.86 o 
  -8   3  15       52.49       55.94     18.18 o 
  -7   3  15       54.22       51.69     17.52 o 
  -6   3  15       10.94       15.76     12.10 o 
  -5   3  15        2.56       -2.64      8.14 o 
  -4   3  15       43.24       35.34     11.73 o 
  -3   3  15       39.57       40.69     12.10 o 
  -2   3  15        0.00        1.82      2.53 o 
  -1   3  15       91.66       86.15      5.23 o 
   0   3  15       43.11       50.30      4.66 o 
   1   3  15        0.83       -0.79      2.21 o 
   2   3  15      143.63      153.18      6.89 o 
   3   3  15       29.15       24.50      2.91 o 
   4   3  15      298.03      285.66      7.58 o 
   5   3  15       31.22       33.68      3.48 o 
   6   3  15       53.59       51.08      4.13 o 
   7   3  15        0.93       -1.13      2.58 o 
   8   3  15       94.69       89.71      8.96 o 
   9   3  15        0.21       -8.03      6.09 o 
  10   3  15       21.72       27.71     15.03 o 
  -7   4  15        5.31       -0.73      9.97 o 
  -6   4  15       15.90       10.63     11.14 o 
  -5   4  15      195.26      172.51     21.92 o 
  -4   4  15       21.25        1.54      9.24 o 
  -3   4  15      816.41      821.23     29.76 o 
  -2   4  15       96.45      100.16      6.18 o 
  -1   4  15     1470.09     1415.14     25.35 o 
   0   4  15       21.73       14.64      3.13 o 
   1   4  15       26.33       25.90      3.60 o 
   2   4  15        6.37        3.82      2.14 o 
   3   4  15       26.24       30.11      3.25 o 
   4   4  15        4.75        4.97      2.22 o 
   5   4  15       27.04       27.92      4.57 o 
   6   4  15        8.75        8.59      2.86 o 
   7   4  15       31.23       41.23      4.98 o 
   8   4  15      132.30      156.36      9.56 o 
   9   4  15       10.33        5.35      5.75 o 
  10   4  15       30.79       28.74     15.40 o 
  -7   5  15        0.69        4.62     10.41 o 
  -6   5  15       48.89       37.02     14.30 o 
  -5   5  15        0.28        0.07      9.38 o 
  -4   5  15      307.33      319.07     26.61 o 
  -3   5  15       26.26       38.61      8.50 o 
  -2   5  15      392.88      383.34     11.26 o 
  -1   5  15      967.32      944.99     21.68 o 
   0   5  15     1506.92     1486.10     26.52 o 
   1   5  15        1.30        0.42      2.70 o 
   2   5  15      128.43      117.75      5.80 o 
   3   5  15        0.55        1.77      2.18 o 
   4   5  15        0.31       -0.81      2.19 o 
   5   5  15        2.87        0.99      2.67 o 
   6   5  15      150.20      135.03      7.33 o 
   7   5  15        8.15       10.17      4.04 o 
   8   5  15     1041.53     1057.81     24.70 o 
   9   5  15       29.58       17.78      6.69 o 
  10   5  15        4.67        2.13     12.39 o 
  -6   6  15        7.82        1.98     10.78 o 
  -5   6  15        2.23       -3.52      9.09 o 
  -4   6  15       29.98       22.65     12.17 o 
  -3   6  15      103.67       98.82     11.94 o 
  -2   6  15        0.25       -0.17      2.66 o 
  -1   6  15      266.05      246.04     10.48 o 
   0   6  15      395.28      382.88     10.77 o 
   1   6  15       33.61       26.03      3.48 o 
   2   6  15        9.57        5.78      2.50 o 
   3   6  15       92.74       84.78      4.89 o 
   4   6  15        3.93        2.95      2.64 o 
   5   6  15       16.91       11.49      3.39 o 
   6   6  15        3.40        7.46      3.42 o 
   7   6  15     1611.67     1701.47     30.11 o 
   8   6  15      194.12      195.43     10.89 o 
   9   6  15        4.81       10.90      6.92 o 
  10   6  15        8.70       -0.62      7.07 o 
  -6   7  15       69.75       96.41     21.41 o 
  -5   7  15        0.08       -8.58     10.63 o 
  -4   7  15      154.40      175.25     32.44 o 
  -3   7  15        0.16       13.01      7.01 o 
  -2   7  15       97.48       79.79      6.42 o 
  -1   7  15        2.29        4.75      2.34 o 
   0   7  15      431.55      386.73     10.93 o 
   1   7  15       41.06       36.76      3.93 o 
   2   7  15      170.26      145.12      6.71 o 
   3   7  15        4.85        5.06      2.84 o 
   4   7  15        8.89        3.27      3.92 o 
   5   7  15        2.21       -0.64      2.87 o 
   6   7  15      215.49      203.97      9.15 o 
   7   7  15       34.80       32.21      5.78 o 
   8   7  15     1039.49     1004.16     28.87 o 
   9   7  15        0.45        1.26      5.89 o 
  10   7  15       26.14       20.88      9.55 o 
  -5   8  15      131.03      135.93     22.87 o 
  -4   8  15       33.55       60.36     11.58 o 
  -3   8  15        2.66       -2.92      5.71 o 
  -2   8  15        8.77        6.59      3.25 o 
  -1   8  15        5.17        4.08      2.58 o 
   0   8  15        4.18        4.68      3.34 o 
   1   8  15       13.61        8.14      2.90 o 
   2   8  15       37.92       35.35      4.07 o 
   3   8  15      263.53      277.55      9.33 o 
   4   8  15       55.89       60.67      5.48 o 
   5   8  15       19.83       16.58      4.91 o 
   6   8  15       41.56       34.90      5.90 o 
   7   8  15      124.30      117.70      8.86 o 
   8   8  15       42.23       39.61      6.74 o 
   9   8  15        2.77       10.27      5.49 o 
  -4   9  15        0.06        4.13      7.98 o 
  -3   9  15       27.89       29.85      9.36 o 
  -2   9  15        3.76        4.23      2.89 o 
  -1   9  15        4.16        4.58      2.61 o 
   0   9  15      400.24      357.90      9.96 o 
   1   9  15        0.01        0.79      2.47 o 
   2   9  15        8.51       11.12      3.30 o 
   3   9  15        3.31        4.03      2.85 o 
   4   9  15      278.78      286.22     11.21 o 
   5   9  15        3.01        6.12      3.97 o 
   6   9  15       23.83       22.30      5.14 o 
   7   9  15        0.65        1.29      4.38 o 
   8   9  15       56.27       42.84      7.13 o 
   9   9  15        0.09        4.05      5.44 o 
  -4  10  15        7.54       16.97      9.45 o 
  -3  10  15       12.65       15.55      6.63 o 
  -2  10  15        3.50        1.03      7.24 o 
  -1  10  15       39.20       44.90      4.10 o 
   0  10  15       55.28       63.44      6.80 o 
   1  10  15        0.17        0.82      2.86 o 
   2  10  15       28.94       34.07      6.16 o 
   3  10  15       97.72       98.78      8.95 o 
   4  10  15      111.99      111.64      9.04 o 
   5  10  15      208.96      228.69     11.76 o 
   6  10  15       16.25       11.39      5.32 o 
   7  10  15        2.43        9.84      5.92 o 
   8  10  15        1.00        2.48      5.88 o 
  -3  11  15       24.31       51.39     17.08 o 
  -2  11  15       13.37       12.09      9.46 o 
  -1  11  15       10.07       11.76      7.21 o 
   0  11  15       86.48       82.39      5.93 o 
   1  11  15      426.39      421.24     14.40 o 
   2  11  15        2.97        2.99      3.94 o 
   3  11  15        0.97        7.99      4.23 o 
   4  11  15      234.43      247.48     17.58 o 
   5  11  15       23.75       26.84      6.49 o 
   6  11  15        3.08       -0.37      5.02 o 
   7  11  15        0.02        3.81      6.31 o 
   8  11  15        1.24       -4.56      5.78 o 
  -1  12  15       54.47       65.47     16.13 o 
   0  12  15        0.58        2.25      3.39 o 
   1  12  15       13.47       21.07      4.90 o 
   2  12  15       89.87       99.05      8.35 o 
   3  12  15        0.16        5.06      4.74 o 
   4  12  15       33.39       26.75      6.58 o 
   5  12  15       34.40       33.72      8.31 o 
   6  12  15        1.34       -0.39      5.88 o 
   1  13  15        5.44       10.33      4.36 o 
   2  13  15       13.45       19.72      5.18 o 
   3  13  15       23.30       14.07      5.12 o 
   4  13  15        3.76       13.44      5.94 o 
   5  13  15       36.52       34.49      7.83 o 
  -3 -12  16        5.83       23.68     12.24 o 
  -2 -12  16        0.82       10.78     10.63 o 
  -1 -12  16       10.83       21.48     12.02 o 
   0 -12  16       58.73       55.43     15.25 o 
   1 -12  16       87.53      111.09     14.07 o 
   2 -12  16       15.58       12.38      6.69 o 
  -5 -11  16        0.26       15.03     12.61 o 
  -4 -11  16       14.10       15.98     12.32 o 
  -3 -11  16        2.00       16.57     10.70 o 
  -2 -11  16       54.03       64.37     15.40 o 
  -1 -11  16        0.30        6.89      9.68 o 
   0 -11  16        1.39        4.50      6.22 o 
   1 -11  16        8.95       11.47      6.00 o 
   2 -11  16      276.04      310.49     16.08 o 
   3 -11  16       34.08       24.65      7.19 o 
   4 -11  16       41.25       45.41      8.75 o 
  -6 -10  16       37.05       18.55     12.39 o 
  -5 -10  16        1.50       -5.06      9.24 o 
  -4 -10  16       61.04       74.28     15.07 o 
  -3 -10  16       23.65       35.26      8.60 o 
  -2 -10  16      102.58      113.86     17.67 o 
  -1 -10  16       30.78       45.20      9.20 o 
   0 -10  16      204.24      162.93     13.89 o 
   1 -10  16       74.61      108.23     14.76 o 
   2 -10  16      361.16      345.46     15.75 o 
   3 -10  16       95.13      103.34     10.36 o 
   4 -10  16       38.16       50.01      9.83 o 
   5 -10  16       14.72       12.90      7.05 o 
  -6  -9  16       10.55        5.43     10.48 o 
  -5  -9  16      124.61      163.06     21.70 o 
  -4  -9  16       15.04       18.30      7.38 o 
  -3  -9  16      200.57      218.61     12.58 o 
  -2  -9  16       20.48       17.86      6.32 o 
  -1  -9  16        4.65        7.45      5.46 o 
   0  -9  16       31.06       34.95     15.54 o 
   1  -9  16      410.00      382.17     15.80 o 
   2  -9  16        6.78        7.75      5.35 o 
   3  -9  16        1.47        3.09      5.07 o 
   4  -9  16       26.21       19.86      6.74 o 
   5  -9  16        2.35        2.11      5.82 o 
   6  -9  16        4.18       10.15      7.58 o 
  -7  -8  16       10.06        1.83     10.26 o 
  -6  -8  16      268.15      294.22     27.86 o 
  -5  -8  16       29.74       46.85     14.30 o 
  -4  -8  16      190.10      158.10     13.14 o 
  -3  -8  16       43.91       55.44      6.26 o 
  -2  -8  16       88.84       89.33      9.71 o 
  -1  -8  16      157.34      155.11     10.52 o 
   0  -8  16      111.68      100.19      8.97 o 
   1  -8  16       11.35        8.64      4.09 o 
   2  -8  16        2.57        6.74      5.32 o 
   3  -8  16       93.29       91.13      9.18 o 
   4  -8  16       17.24       18.02      6.22 o 
   5  -8  16        5.93        8.46      5.70 o 
   6  -8  16       20.22       26.45      7.19 o 
   7  -8  16       14.95       11.96      8.14 o 
  -7  -7  16        0.00        0.73      9.46 o 
  -6  -7  16        0.65        7.77      8.65 o 
  -5  -7  16        2.39        0.50      5.32 o 
  -4  -7  16       16.87       23.54      5.67 o 
  -3  -7  16      130.53      115.67     10.53 o 
  -2  -7  16        8.84       12.18      3.96 o 
  -1  -7  16      100.94       93.74      6.92 o 
   0  -7  16       36.79       37.76      5.56 o 
   1  -7  16      220.92      231.88      9.52 o 
   2  -7  16       28.14       32.98      5.37 o 
   3  -7  16       83.98       69.03      8.41 o 
   4  -7  16       57.00       33.47      7.70 o 
   5  -7  16       90.99       83.15      9.21 o 
   6  -7  16       11.44       14.53      6.22 o 
   7  -7  16        9.67        7.04      7.25 o 
   8  -7  16       15.59       39.44     15.69 o 
  -8  -6  16       76.16       28.45     15.10 o 
  -7  -6  16        2.72        6.16     10.19 o 
  -6  -6  16       75.18      121.56     19.14 o 
  -5  -6  16       24.24       43.84     12.83 o 
  -4  -6  16       32.23       18.77      9.24 o 
  -3  -6  16        3.54        2.60      3.02 o 
  -2  -6  16      310.61      280.83      9.54 o 
  -1  -6  16       78.43       73.31      9.79 o 
   0  -6  16        7.41        0.60      2.83 o 
   1  -6  16       11.05       15.88      4.31 o 
   2  -6  16      192.67      198.64      8.70 o 
   3  -6  16        5.23        2.11      2.87 o 
   4  -6  16      227.87      217.07      9.21 o 
   5  -6  16       51.67       35.39      7.27 o 
   6  -6  16      100.74      100.33      9.72 o 
   7  -6  16       12.23       14.53      6.32 o 
   8  -6  16        5.36       -6.51      6.71 o 
  -8  -5  16       73.57       53.96     15.32 o 
  -7  -5  16      144.43      127.06     19.65 o 
  -6  -5  16       35.93       49.56     13.86 o 
  -5  -5  16      107.32       81.01     15.10 o 
  -4  -5  16       27.26       31.45     10.85 o 
  -3  -5  16      119.30      102.91      9.87 o 
  -2  -5  16       11.19       13.13      2.98 o 
  -1  -5  16       28.05       25.73      3.60 o 
   0  -5  16       92.68      102.23      5.34 o 
   1  -5  16       79.28       81.27      6.15 o 
   2  -5  16       32.89       30.32      3.77 o 
   3  -5  16      267.07      248.82      8.20 o 
   4  -5  16        6.27        3.75      2.77 o 
   5  -5  16      107.57       89.00      7.53 o 
   6  -5  16       21.53       27.35      6.41 o 
   7  -5  16       17.67        5.57      5.65 o 
   8  -5  16       66.62       66.42      9.58 o 
   9  -5  16       40.63       37.02     10.86 o 
  -8  -4  16       34.67        9.46     12.39 o 
  -7  -4  16        5.57       14.81     10.26 o 
  -6  -4  16        0.07        1.69      7.70 o 
  -5  -4  16       80.58       70.90     14.74 o 
  -4  -4  16      304.68      246.39     33.58 o 
  -3  -4  16        0.07        2.15      4.55 o 
  -2  -4  16      927.09      855.10     16.73 o 
  -1  -4  16        0.49        6.19      2.48 o 
   0  -4  16     1092.12     1115.14     18.28 o 
   1  -4  16       16.23       16.91      3.08 o 
   2  -4  16      235.81      216.58      7.93 o 
   3  -4  16        8.01        7.68      3.00 o 
   4  -4  16        5.55        0.03      2.71 o 
   5  -4  16        0.41        0.41      3.59 o 
   6  -4  16      177.45      173.81      9.81 o 
   7  -4  16      149.56      180.36     12.56 o 
   8  -4  16       49.98       63.68      9.02 o 
   9  -4  16       79.18       71.03     18.40 o 
  -8  -3  16        4.86        6.31     10.70 o 
  -7  -3  16       35.37       42.38     13.12 o 
  -6  -3  16        7.92        3.52      7.19 o 
  -5  -3  16        2.07       -4.47      6.60 o 
  -4  -3  16        9.53       13.59      4.24 o 
  -3  -3  16        0.68        3.56      2.92 o 
  -2  -3  16       27.91       16.38      5.24 o 
  -1  -3  16      287.66      267.69      7.81 o 
   0  -3  16       83.39       85.07      4.74 o 
   1  -3  16      525.02      513.82     13.45 o 
   2  -3  16       33.71       37.37      4.04 o 
   3  -3  16       88.22       98.41      5.80 o 
   4  -3  16       43.17       47.69      4.78 o 
   5  -3  16       14.34       16.07      3.69 o 
   6  -3  16        1.51        2.63      3.96 o 
   7  -3  16      266.15      244.58     11.39 o 
   8  -3  16      107.00      119.05     10.89 o 
   9  -3  16      663.74      646.73     29.96 o 
  -8  -2  16       19.89       28.74     12.39 o 
  -7  -2  16       32.11       45.60     13.20 o 
  -6  -2  16        0.62        8.21      8.21 o 
  -5  -2  16       82.44       81.16     14.96 o 
  -4  -2  16       60.29       41.38      5.90 o 
  -3  -2  16       24.44       15.50      3.47 o 
  -2  -2  16      219.14      254.28      8.91 o 
  -1  -2  16       11.74        8.20      2.50 o 
   0  -2  16        6.96        8.34      2.50 o 
   1  -2  16        0.42       -1.29      2.42 o 
   2  -2  16       34.52       37.79      3.47 o 
   3  -2  16        0.79        1.65      2.22 o 
   4  -2  16       36.94       28.25      4.62 o 
   5  -2  16       16.25       16.16      4.25 o 
   6  -2  16       21.87       18.40      4.70 o 
   7  -2  16        3.58        1.09      5.29 o 
   8  -2  16       42.87       39.57      7.62 o 
   9  -2  16       38.43       31.66     10.26 o 
  10  -2  16        0.43       10.52      9.17 o 
  -8  -1  16       21.35       11.36     10.85 o 
  -7  -1  16        0.87       -0.44      8.80 o 
  -6  -1  16       17.48       16.20      8.50 o 
  -5  -1  16       49.98       45.90     12.02 o 
  -4  -1  16        0.53       -1.67      3.12 o 
  -3  -1  16       12.64        9.44      3.95 o 
  -2  -1  16        9.24        2.43      2.11 o 
  -1  -1  16       54.82       62.38      4.17 o 
   0  -1  16        6.05        8.77      2.34 o 
   1  -1  16      593.77      561.58     12.61 o 
   2  -1  16       41.73       41.38      3.39 o 
   3  -1  16       48.95       43.01      4.87 o 
   4  -1  16        8.38        5.83      2.48 o 
   5  -1  16      618.93      570.72     15.93 o
[truncated: 133,301 more chars]
